# Supplementary material for: A phylogenetic taxonomy of the Cyrtodactylus peguensis group (Reptilia: Squamata: Gekkonidae) with descriptions of two new species from Myanmar
Source: PeerJ. 2018 Sep 19;6:e5575. doi: 10.7717/peerj.5575 (PMC6151117; doi:10.7717/peerj.5575)
Supplement: Supplemental Information 1 — Nexus file of raw data for the phylogenetic analyses. [file peerj-06-5575-s001.nex]

#NEXUS
BEGIN DATA;
	DIMENSIONS NTAX=231 NCHAR=1467;
	FORMAT DATATYPE = DNA GAP = - MISSING = ?;
	MATRIX
	C_aequalis_LSUHC12895_Kyaikto_Pogoda_Mon_state ????????????????????????????????????????????????????????????????????????????????????????????????????????????????????????????????????????????????????????????????????????????????????????????????????????????????????????????????????????????????????????????????????TCACACCACCCCAATCCCCACCCTCCTCACCACAACGGCCCTCATACTAAAATTAGGCCTAGCCCCACTACACCTCTGATACCCACAAGTAC…
	C_sp_nov_5_LSUHC13261_Hpan_Pu_Kayan ??????CCCCTAATCTGATTAACACTTATAGTAAGCCTCACTGCCAGCACCATCATCACCATGTCTAGCAACCACTGACTACTTGCCTGATTAGGCCTAGAACTCAATACCTTAAGCGCCCTCCCAATAATCATCAAAACACACCACCCCCGTGCAACCGAAGCCACAACCAAATACTTCCTAGTCCAAGCCACAGCAGCAGCCATAATCCTACTAGCAGGCACTATAAGCGCATGGCAAACAGGACAGTGACACATCTCTCACACCACCCCAATCCCTGCCCTCCTCACCACAACAGCCCTCATACTAAAATTAGGTCTAGCCCCACTACACCTCTGATACCCACAAGTACTGCAAGGTGTA…
	C_sp_nov_5_LSUHC13262_Hpan_Pu_Kayan ATAAACCCCCTAATCTGATTCACACTTATAGTAAGCCTCACTGCCAGCACCATCATCACCATGTCTAGCAACCACTGACTACTTGCCTGATTAGGCCTAGAACTCAATACCTTAAGCGCCCTCCCAATAATCATCAAAACACACCACCCCCGTGCAACCGAAGCCACAACCAAATACTTCCTAGTCCAAGCCACAGCAGCAGCCATAATCCTACTAGCAGGCACTATAAGCGCATGGCAAACAGGACAGTGACACATCTCTCACACCACCCCAATCCCTGCCCTCCTCACCACAACAGCCCTCATACTAAAATTAGGTCTAGCCCCACTACACCTCTGATACCCACAAGTACTGCAAGGTGTA…
	C_sp_nov_5_LSUHC13263_Hpan_Pu_Kayan ATAAACCCCCTAATCTGATTCACACTTATAGTAAGCCTCACTGCCAGCACCATCATCACCATGTCTAGCAACCACTGACTACTTGCCTGATTAGGCCTAGAACTCAATACCTTAAGCGCCCTCCCAATAATCATCAAAACACACCACCCCCGTGCAACCGAAGCCACAACCAAATACTTCCTAGTCCAAGCCACAGCAGCAGCCATAATCCTACTAGCAGGCACTATAAGCGCATGGCAAACAGGACAGTGACACATCTCTCACACCACCCCAATCCCTGCCCTCCTCACCACAACAGCCCTCATACTAAAATTAGGTCTAGCCCCACTACACCTCTGATACCCACAAGTACTGCAAGGTGTA…
	C_sp_nov_5_LSUHC13264_Hpan_Pu_Kayan ATAAACCCCCTAATCTGATTCACACTTATAGTAAGCCTCACTGCCAGCACCATCATCACCATGTCTAGCAACCACTGACTACTTGCCTGATTAGGCCTAGAACTCAATACCTTAAGCGCCCTCCCAATAATCATCAAAACACACCACCCCCGTGCAACCGAAGCCACAACCAAATACTTCCTAGTCCAAGCCACAGCAGCAGCCATAATCCTACTAGCAGGCACTATAAGCGCATGGCAAACAGGACAGTGACACATCTCTCACACCACCCCAATCCCTGCCCTCCTCACCACAACAGCCCTCATACTAAAATTAGGTCTAGCCCCACTACACCTCTGATACCCACAAGTACTGCAAGGTGTA…
	C_sp_nov_6_LSUHC13265_Bayin_yi_Cave_Hpa_An ?????CCCCCTAATCTGATTCACACTTATAGTAAGCCTCACTGCCAGCACCATCATCACCATGTCTAGCAACCACTGACTACTTGCCTGATTAGGCCTAGAACTCAATACCTTAAGCGCCCTCCCAATAATCATCAAAACACACCACCCCCGTGCAACCGAAGCCACAACCAAATACTTCCTAGTCCAAGCCACAGCAGCAGCCATAATCCTACTAGCAGGCACTATAAACGCATGGCAAACAGGACAGTGACACATCTCTCACACCACCCCAATCCCTGCCCTCCTCACCACAACAGCCCTCATACTAAAATTAGGTCTAGCCCCACTACACCTCTGATACCCACAAGTACTGCA…
	C_sp_nov_2_LSUHC13207_Kwang_Myang_Village ATAAACCCCCTAATCTGATT-ACACTTATAATAAGCCTCACTGCCAGCACCATCATCACCATATCTAGCAACCATTGACTACTCGCCTGACTAGGCCTAGAACTTAATACCCTAAGCGCCCTCCCAATAATCATCAAAACGCACCACCCCCGTGCAGCCGAAGCTACAACCAAATACTTCCTGGTCCAGGCTACAGCAGCAGCCATAATCCTACTAGCAGGCACCATAAACGCATGACAAACAGGACAGTGACACATTTCTCACACCACCCCAGTCCCTGCCCTCCTCACCACAACAGCCCTCATACTAAAACTAGGATTAGCCCCACTACACCTCTGATACCCACAGGTACTGCAA…
	C_sp_nov_2_LSUHC13208_Kwang_Myang_Village ????????????????????????CTTATAATAAGCCTCACTGCCAGCACCATCATCACCATATCTAGCAACCATTGACTACTCGCCTGACTAGGCCTAGAACTTAATACCCTAAGCGCCCTCCCAATAATCATCAAAACGCACCACCCCCGTGCAGCCGAAGCTACAACCAAATACTTCCTGGTCCAGGCTACAGCAGCAGCCATAATCCTACTAGCAGGCACCATAAACGCATGACAAACAGGACAGTGACACATTTCTCACACCACCCCAGTCCCTGCCCTCCTCACCACAACAGCCCTCATACTAAAACTAGGATTAGCCCCACTACACCTCTGATACCCACAGGTACTGCAA…
	C_sp_nov_2_LSUHC13209_Kwang_Myang_Village ATAAACCCCCTAATCTGATTCACACTTATAATAAGCCTCACTGCCAGCACCATCATCACCATATCTAGCAACCATTGACTACTCGCCTGACTAGGCCTAGAACTTAATACCCTAAGCGCCCTCCCAATAATCATCAAAACGCACCACCCCCGTGCAGCCGAAGCTACAACCAAATACTTCCTGGTCCAGGCTACAGCAGCAGCCATAATCCTACTAGCAGGCACCATAAACGCATGACAAACAGGACAGTGACACATTTCTCACACCACCCCAGTCCCTGCCCTCCTCACCACAACAGCCCTCATACTAAAACTAGGATTAGCCCCACTACACCTCTGATACCCACAGGTACTGCAA…
	C_sp6_LSUHC12862_Dammatha_Cave_Mon_State ???????????????TGATTCGCACTTATAACAAGCCTCACAGCCAGCAACATCATCACCATATCTAGCAACCACTGACTACTAGCCTGACTAGGCCTAGAACTAAACACTCTTAGCGCCCTCCCAATAATCATCAAAACACACCACCCCCGTGCAGCTGAAGCCACAACAAAATACTTCATAATCCAGGCCACAGCAGCAGCCATAATCCTACTAGCAGGCACTGTAAACGCATGACAAACAGGACAGTGGGCCATCGCTAACATCACCACAATCCCTGCAATCATTGCCACAACAGCTCTTATATTAAAACTAGGACTAGCCCCACTACACCTATGATACCCACAAGTACTACAGG…
	C_sp6_LSUHC12864_Dammatha_Cave_Mon_State ???????????????????????????????????????????????????????????????????GCAACCACTGACTACTAGCCTGACTAGGCCTAGAACTAAACACTCTTAGCGCCCTCCCAATAATCATCAAAACACACCACCCCCGTGCAGCTGAAGCCACAACAAAATACTTCATAATCCAGGCCACAGCAGCAGCCATAATCCTACTAGCAGGCACTGTAAACGCATGACAAACAGGACAGTGGGCCATCGCTAACATCACCACAATCCCTGCAATCATTGCCACAACAGCTCTTATATTAAAACTAGGACTAGCCCCACTACACCTATGATACCCACAAGTACTACAGG…
	C_sp6_LSUHC12863_Dammatha_Cave_Mon_State ?????????????TCTGATTCGCACTTATAACAAGCCTCACAGCCAGCAACATCATCACCATATCTAGCAACCACTGACTACTAGCCTGACTAGGCCTAGAACTAAACACTCTTAGCGCCCTCCCAATAATCATCAAAACACACCACCCCCGTGCAGCTGAAGCCACAACAAAATACTTCATAATCCAGGCCACAGCAGCAGCCATAATCCTACTAGCAGGCACTGTAAACGCATGACAAACAGGACAGTGGGCCATCGCTAACATCACCACAATCCCTGCAATCATTGCCACAACAGCTCTTATATTAAAACTAGGACTAGCCCCACTACACCTATGATACCCACAAGTACTACAGG…
	C_sp_nov_7_LSUHC13296_Chaung_Hanakwa_Hill_Mon_State ??????CCACTAATCTGATTCACACTTATAACAAGCCTCACAGCCAGCACCATTATCACCATATCTAGCAACCACTGATTACTAGCCTGATTGGGCTTAGAACTAAACACCCTAAGCGCCCTCCCAATAATCATCAAAACACACCACCCCCGTGCAGCTGAAGCCACAACAAAATACTTCCTAGTACAAGCCACAGCAGCAGCCATAATCCTACTAGCAGGCACTGTAAACGCATGACAAACAGGACAGTGGGCCATCACGCACATCACCACAATCCCTGCAATCATTACCACAACAGCTCTCATACTAAAACTAGGACTCGCCCCGCTACATCTATGATACCCACA…
	C_sp_nov_7_LSUHC13306_Chaung_Hanakwa_Hill_Mon_State ??????CCACTAATCTGATTCACACTTATAACAAGCCTCACAGCCAGCACCATTATCACCATATCTAGCAACCACTGATTACTAGCCTGATTGGGCTTAGAACTAAACACCCTAAGCGCCCTCCCAATAATCATCAAAACACACCACCCCCGTGCAGCTGAAGCCACAACAAAATACTTCCTAGTACAAGCCACAGCAGCAGCCATAATCCTACTAGCAGGCACTGTAAACGCATGACAAACAGGACAGTGGGCCATCACGCACATCACCACAATCCCTGCAATCATTACCACAACAGCTCTCATACTAAAACTAGGACTCGCCCCGCTACATCTATGATACCCACA…
	C_sp_nov_7_LSUHC13299_Chaung_Hanakwa_Hill_Mon_State ATAAACCCACTAATCTGATTCACACTTATAACAAGCCTCACAGCCAGCACCATTATCACCATATCTAGCAACCACTGATTACTAGCCTGATTGGGCTTAGAACTAAACACCCTAAGCGCCCTCCCAATAATCATCAAAACACACCACCCCCGTGCAGCTGAAGCCACAACAAAATACTTCCTAGTACAAGCCACAGCAGCAGCCATAATCCTACTAGCAGGCACTGTAAACGCATGACAAACAGGACAGTGGGCCATCACGCACATCACCACAATCCCTGCAATCATTACCACAACAGCTCTCATACTAAAACTAGGACTCGCCCCGCTACATCTATGATACCCACA…
	C_sp_nov_7_LSUHC13307_Chaung_Hanakwa_Hill_Mon_State ATAAACCCACTAATCTGATTCACACTTATAACAAGCCTCACAGCCAGCACCATTATCACCATATCTAGCAACCACTGATTACTAGCCTGATTGGGCTTAGAACTAAACACCCTAAGCGCCCTCCCAATAATCATCAAAACACACCACCCCCGTGCAGCTGAAGCCACAACAAAATACTTCCTAGTACAAGCCACAGCAGCAGCCATAATCCTACTAGCAGGCACTGTAAACGCATGACAAACAGGACAGTGGGCCATCACGCACATCACCACAATCCCTGCAATCATTACCACAACAGCTCTCATACTAAAACTAGGACTCGCCCCGCTACATCTATGATACCCACA…
	C_sp_nov_7_LSUHC13297_Chaung_Hanakwa_Hill_Mon_State ??????CCACTAATCTGATTCACACTTATAACAAGCCTCACAGCCAGCACCATTATCACCATATCTAGCAACCACTGATTACTAGCCTGATTGGGCTTAGAACTAAACACCCTAAGCGCCCTCCCAATAATCATCAAAACACACCACCCCCGTGCAGCTGAAGCCACAACAAAATACTTCCTAGTACAAGCCACAGCAGCAGCCATAATCCTACTAGCAGGCACTGTAAACGCATGACAAACAGGACAGTGGGCCATCACGCACATCACCACAATCCCTGCAATCATTACCACAACAGCTCTCATACTAAAACTAGGACTCGCCCCGCTACATCTATGATACCCACA…
	C_sp_nov_7_LSUHC13300_Chaung_Hanakwa_Hill_Mon_State ATAAACCCGCTAATCTGATTCACACTTATAACAAGCCTCACAGCCAGCACCATTATCACCATATCTAGCAACCACTGATTACTAGCCTGATTGGGCTTAGAACTAAACACCCTAAGCGCCCTCCCAATAATCATCAAAACACACCACCCCCGTGCAGCTGAAGCCACAACAAAATACTTCCTAGTACAAGCCACAGCAGCAGCCATAATCCTACTAGCAGGCACTGTAAACGCATGACAAACAGGACAGTGGGCCATCACGCACATCACCACAATCCCTGCAATCATTACCACAACAGCTCTCATACTAAAACTAGGACTCGCCCCGCTACATCTATGATACCCACA…
	C_sp_nov_7_LSUHC13302_Chaung_Hanakwa_Hill_Mon_State ?????CCCACTAATCTGATTCACACTTATAACAAGCCTCACAGCCAGCACCATTATCACCATATCTAGCAACCACTGATTACTAGCCTGATTGGGCTTAGAACTAAACACCCTAAGCGCCCTCCCAATAATCATCAAAACACACCACCCCCGTGCAGCTGAAGCCACAACAAAATACTTCCTAGTACAAGCCACAGCAGCAGCCATAATCCTACTAGCAGGCACTGTAAACGCATGACAAACAGGACAGTGGGCCATCACGCACATCACCACAATCCCTGCAATCATTACCACAACAGCTCTCATACTAAAACTAGGACTCGCCCCGCTACATCTATGATACCCACA…
	C_sp_nov_7_LSUHC13303_Chaung_Hanakwa_Hill_Mon_State ??AAACCCACTAATCTGATTCACACTTATAACAAGCCTCACAGCCAGCACCATTATCACCATATCTAGCAACCACTGATTACTAGCCTGATTGGGCTTAGAACTAAACACCCTAAGCGCCCTCCCAATAATCATCAAAACACACCACCCCCGTGCAGCTGAAGCCACAACAAAATACTTCCTAGTACAAGCCACAGCAGCAGCCATAATCCTACTAGCAGGCACTGTAAACGCATGACAAACAGGACAGTGGGCCATCACGCACATCACCACAATCCCTGCAATCATTACCACAACAGCTCTCATACTAAAACTAGGACTCGCCCCGCTACATCTATGATACCCACA…
	C_sp_nov_7_LSUHC13305_Chaung_Hanakwa_Hill_Mon_State ATAAACCCACTAATCTGATTCACACTTATAACAAGCCTCACAGCCAGCACCATTATCACCATATCTAGCAACCACTGATTACTAGCCTGATTGGGCTTAGAACTAAACACCCTAAGCGCCCTCCCAATAATCATCAAAACACACCACCCCCGTGCAGCTGAAGCCACAACAAAATACTTCCTAGTACAAGCCACAGCAGCAGCCATAATCCTACTAGCAGGCACTGTAAACGCATGACAAACAGGACAGTGGGCCATCACGCACATCACCACAATCCCTGCAATCATTACCACAACAGCTCTCATACTAAAACTAGGACTCGCCCCGCTACATCTATGATACCCACA…
	C_sp_nov_7_LSUHC13301_Chaung_Hanakwa_Hill_Mon_State ATAAACCCACTAATCTGATTCACACTTATAACAAGCCTCACAGCCAGCACCATTATCACCATATCTAGCAACCACTGATTACTAGCCTGATTGGGCTTAGAACTAAACACCCTAAGCGCCCTCCCAATAATCATCAAAACACACCACCCCCGTGCAGCTGAAGCCACAACAAAATACTTCCTAGTACAAGCCACAGCAGCAGCCATAATCCTACTAGCAGGCACTGTAAACGCATGACAAACAGGACAGTGGGCCATCACGCACATCACCACAATCCCTGCAATCATTACCACAACAGCTCTCATACTAAAACTAGGACTCGCCCCGCTACATCTATGATACCCACA…
	C_sp1_LSUHC12784_Wal_Pyen_Cave_Kayin_State ??????????????????????????????????????????????????????????????????????????????????????????????GCCTAGAACTAAACACCCTTAGCATTCTCCCAATAATCATCAAAGCACACCACCCTMGTGCAACTGAGGCCACAACAAAATACTTCCTAATCCAGGCAACAGCAGCAGCCATAATCCTACTAGCAGGCATTATAAACACATGACAAACAGGACAATGACACATCTCTCACATCACCCCAGTTCCTGCCCTCCTTACCACAACAGCCCTTATACTAAAACTAGGACTAACCCCACTACACCTGTGATACCCACAAGTACTGCA…
	C_sp1_LSUHC12785_Wal_Pyen_Cave_Kayin_State ATTAACCCACTAATCTGATTCACACTTATAGTAAGCCTCACAGCCAGCACCATCATCACCATGTCTAGCAACCACTGACTTCTTGCCTGACTGGGCCTAGAACTAAACACCCTTAGCGTTCTCCCAATAATCATCAAAGCACACCACCCTCGTGCAACTGAGGCCACAACAAAATACTTCCTAATCCAGGCAACAGCAGCAGCCATAATCCTACTAGCAGGCATTATAAACACATGACAAACAGGACAATGACACATCTCTCACATCACCCCAGTTCCTGCCCTCCTTACCACAACAGCCCTTATACTAAAACTAGGACTAACCCCACTACACCTGTGATACCCACAAGTACTGCA…
	C_sp1_LSUHC12792_Wal_Pyen_Cave_Kayin_State ????????????????????????????????????????????????????????????????????????????????????????????????????????????????????????????????????????????????????????????????????????????????????????????????????????????????????????????????????????????????????????????????????????????????????????????????????????????????????????????????????????????????????????????????????…
	C_sp1_LSUHC12786_Wal_Pyen_Cave_Kayin_State ????????????????????????????????????????????????????????????????????????????????????????????????????????????????????????????????????????????????????????????????????????????????????????????????????????????????????????????????????????????????????????????????????????????????????????????????????????????????????????????????????????????????????????????????????…
	C_sp4_LSUHC12835_Sin_Yin_Cave_Kayin_state ??????CCCGTAATCTGATTCACACTCATAGTAAGCCTCACATCCAGCACCATCATCACCATGTCCAGCAACCACTGACTTCTCGCCTGACTTGGCCTAGAACTCAACACCCTCAGCGCCCTCCCAATAATCATCAAAACACACCACCCACGCGCAACTGAAGCCACAACAAAATACTTCCTAGTCCAGGCCACAGCTGCAGCCATAATCCTACTGGCCGGCATTATAAACACATGACAGACAGGGCAATGACACATCTCTCACATTACCCAGATCCCTGCCCTCCTTACCCTAGCGGCCATCATACTAAAACTAGGACTAGCCCCACTACACTTGTGATACCCACAAGTATTACAA…
	C_sp4_LSUHC12836_Sin_Yin_Cave_Kayin_state ATAAACCCCGTAATCTGATTCACACTCATAGTAAGCCTCACATCCAGCACCATCATCACCATGTCCAGCAACCACTGACTTCTCGCCTGACTTGGCCTAGAACTCAACACCCTCAGCGCCCTCCCAATAATCATCAAAACACACCACCCACGCGCAACTGAAGCCACAACAAAATACTTCCTAGTCCAGGCCACAGCTGCAGCCATAATCCTACTGGCCGGCATTATAAACACATGACAGACAGGGCAATGACACATCTCTCACATTACCCAGATCCCTGCCCTCCTTACCCTAGCGGCCATCATACTAAAACTAGGACTAGCCCCGCTACACTTGTGATACCCACAAGTATTACAA…
	C_sp4_LSUHC12837_Sin_Yin_Cave_Kayin_state ????ACCCCGTAATCTGATTCACACTCATAGTAAGCCTCACATCCAGCACCATCATCACCATGTCCAGCAACCACTGACTTCTCGCCTGACTTGGCCTAGAACTCAACACCCTCAGCGCCCTCCCAATAATCATCAAAACACACCACCCACGCGCAACTGAAGCCACAACAAAATACTTCCTAGTCCAGGCCACAGCTGCAGCCATAATCCTACTGGCCGGCATTATAAACACATGACAGACAGGGCAATGACACATCTCTCACATTACCCAGATCCCTGCCCTCCTTACCCTAGCGGCCATCATACTAAAACTAGGACTAGCCCCGCTACACTTGTGATACCCACAAGTATTACAA…
	C_sp_nov_3_LSUHC13218_Kok_Ka_Thaung ????ACCCCATAATCTGATTCACACTCATAGTAAGCCTCACATCCAGCACCATCATCACCATGTCCAGCAACCACTGACTTCTCGCCTGACTTGGCCTAGAACTCAACACCCTCAGCGCCCTCCCAATAATCATCAAAACACACCACCCACGCGCAACTGAAGCCACAACAAAATACTTCCTAGTCCAGGCCACAGCTGCAGCCATAATCCTACTGGCCGGCATTATAAACACATGACAGACAGGGCAATGACACATCTCTCACATTACCCAGATCCCTGCCCTCCTTACCCTAGCGGCCATCATACTAAAACTAGGACTAGCCCCGCTACACTTGTGATACCCACAAGTATTACAAGGCGTA…
	C_sp_nov_4_LSUHC13219_Kok_Ka_Thaung ????ACCCCATAATCTGATTCACACTCATAGTAAGCCTCACATCCAGCACCATCATCACCATGTCCAGCAACCACTGACTTCTCGCCTGACTTGGCCTAGAACTCAACACCCTCAGCGCCCTCCCAATAATCATCAAAACACACCACCCACGCGCAACTGAAGCCACAACAAAATACTTCCTAGTCCAGGCCACAGCTGCAGCCATAATCCTACTGGCCGGCATTATAAACACATGACAGACAGGGCAATGACACATCTCTCACATTACCCAGATCCCTGCCCTCCTTACCCTAGCGGCCATCATACTAAAACTAGGACTAGCCCCGCTACACTTGTGATACCCACAAGTATTACAAGGCGTA…
	C_lenya_CAS_HERP_260233 ?????CCCACTAGTCTGAACTACCCTTCTAACAAGCCTTGTAACCAGCACCATCATCACAATATCCAGCAATCACTGACTTCTGGCATGACTGGGCCTAGAACTTAATACCCTAAGCGTCCTCCCTATCATCATTAAATCACACCACCCCCGCGCAACTGAAGCCACAACAAAATACTTCTTAATCCAAGCCACAGCTGCAACCCTTATCCTACTAGCAAGCATCACCAATACGTGACAAACGGGGCAATGAACAATCTCCCATATATCTTCAACCGCCGCCCTACTAACCACAACATCAATCATACTAAAACTAGGAATCTCACCCCTGCACCTATGATATCCACAAGTCTTACAAGGGGTCACAATAAACACA…
	C_lenya_USM_Herp_587788 ?????????????????????????????????????????AACCAGCACCATCATCACAATATCCAGTAATCACTGACTTCTGGCATGACTAGGCCTAGAACTTAATACCCTAAGCGTCCTCCCTATCATCATTAAATCACACCACCCCCGCGCAACTGAAGCCACAACAAAATACTTCTTAATCCAAGCCACAGCTGCAACCCTTATCCTACTAGCAAGCATCACCAATACGTGACAAACGGGGCAATGAACAATCTCCCATATATCTTCAACCGCCGCCCTACTAACCACAACATCAATCATACTAAAACTAGGAATCTCCCCCCTGCACCTATGATACCCACAGGTCTTACAGGGGGTCACAATAAACACA…
	C_lenya_USM_Herp_587789 ???????????????????CTACCCTTCTAACAAGCCTTGTAACCAGCACCATCATCACAATATCCAGCAATCACTGACTTCTGGCATGACTGGGCCTAGAACTTAATACCCTAAGCGTCCTCCCTATCATCATTAAATCACACCACCCCCGCGCAACTGAAGCCACAACAAAATACTTCTTAATCCAAGCCACAGCTGCAACCCTTATCCTACTAGCAAGCATCACCAATACGTGACAAACGGGGCAATGAACAATCTCCCATATATCTTCAACCGCCGCCCTACTAACCACAACATCAATCATACTAAAACTAGGAATCTCACCCCTGCACCTATGATACCCACAAGTCTTACAAGGGGTCACAATAAACACA…
	C_p_zebriacus_CUMZ_THA_R_2005_07_30_54 ATAAACCCACTAATCTGACTAACCATTATAACAAGCCTCGTAACCAGCACCATCATCACAATATCCAGCAGCCACTGACTTCTAGCATGATTGGGGCTAGAACTTAACACCCTAAGCGTCCTTCCAATAATCATTAAATCACACCACCCCCGAGCAGCAGAAGCCACAACAAAATACTTCATAGTCCAGGCCACAGCCGCAACCCTTATCCTATTAGCCAGCATCACCAACACATGACAAACAGGACAATGAACCATCTCCCACATGTCTACAACCACAGCCCTACTCACCACAACCGCAATCATATTAAAACTGGGCATCTCCCCCCTACACCTCTGATACCCACAAGTCCTCCAGGGG…
	C_payarhtanensis_USM_Herp_587408 ATAAACCCACTAATCTGATTCACACTTGTAGTAAGCCTTGCAACCAGCACCATCATCACAATATCTAGCAACCACTGACTACTGGCATGACTTGGACTAGAACTCAACACCCTAAGTATCCTACCAATAATCATTAAACTCCACCACCCGCGCTCAACCGAGGCCACAACAAAATACTTTCTAATCCAAGCCACCGCTGCAACTCTAATCCTACTTGCAAGCATCACCAACACATGACAAACAGGACAATGAACCATCTCCCACATAACCCCAACCACAACCCTTCTTACCACCTCAGCAATCATACTAAAACTAGGAGTCACACCAATACACCTCTGATACCCGCAAGTCCTACAAGGAACAACA…
	C_payarhtanensis_USM_Herp_587409 ???????CACTAATCTGATTCACACTTGTAGTAAGCCTTGCAACCAGCACCATCATCACAATATCTAGCAACCACTGACTACTGGCATGACTTGGACTAGAACTCAACACCCTAAGTATCCTACCAATAATCATTAAACTCCACCACCCGCGCTCAACCGAGGCCACAACAAAATACTTTCTAATCCAAGCCACCGCTGCAACTCTAATCCTACTTGCAAGCATCACCAACACATGACAAACAGGACAATGAACCATCTCCCACATAACCCCAACCACAACCCTTCTTACCACCTCAGCAATCATACTAAAACTAGGAGTCACACCAATACACCTCTGATACCCGCAAGTCCTACAAGGAACAACA…
	C_payarhtanensis_USM_Herp_587791 ???????CACTAATCTGATTCACACTTGTAGTAAGCCTTGCAACCAGCACCATCATCACAATATCTAGCAACCACTGACTACTGGCATGACTTGGACTAGAACTCAACACCCTAAGTATCCTACCAATAATCATTAAACTCCACCACCCGCGCTCAACCGAGGCCACAACAAAATACTTTCTAATCCAAGCCACCGCTGCAACTCTAATCCTACTTGCAAGCATCACCAACACATGACAAACAGGACAATGAACCATCTCCCACATAACCCCAACCACAACCCTTCTTACCACCTCAGCAATCATACTAAAACTAGGAGTCACACCAATACACCTCTGATACCCGCAAGTCCTACAAGGAACAACA…
	C_payarhtanensis_USM_Herp_587792 ???????CACTAATCTGATTCACACTTGTAGTAAGCCTTGCAACCAGCACCATCATCACAATATCTAGCAACCACTGACTACTGGCATGACTTGGACTAGAACTCAACACCCTAAGTATCCTACCAATAATCATTAAACTCCACCACCCGCGCTCAACCGAGGCCACAACAAAATACTTTCTAATCCAAGCCACCGCTGCAACTCTAATCCTACTTGCAAGCATCACCAACACATGACAAACAGGACAATGAACCATCTCCCACATAACCCCAACCACAACCCTTCTTACCACCTCAGCAATCATACTAAAACTAGGAGTCACACCAATACACCTCTGATACCCGCAAGTCCTACAAGGAACAACA…
	C_sp_MS460 ????????????????????????????????????????????????ACCATCATCACAATATCCAGTAACCATTGACTACTGGCATGACTTGGACTAGAACTCAGTACCCTAAGCATCCTACCAATAATCATCAAACTCCACCACCCACGCTCAACCGAAGCCACAACAAAATATTTCCTAATCCAAGCCACCGCTGCAACTCTAATCCTACTTGCAAGCATCACCAACACATGACAAACAGGACAATGAACCATCTCCCACATAACCCCAACTACAACTCTCCTTACCACCTCAGCAATCATACTAAAACTGGGAATCACGCCAATACACCTCTGATACCCACAAGTCCTACAAGGAACAACAATAGGCACCGCACTAACAATCT…
	C_sp_MS585 ATAAACCCACTAATCTGATCCACGCTCATAGTAAGCCTTGCAACCAGCACCATCATCACAATATCCAGCAACCACTGACTACTAGCATGACTTGGACTAGAACTCAACACCCTAAGTATCCTACCAATAATCATTAAACTCCACCACCCGCGCTCAACCGAGGCCACAACAAAATATTTCCTAGTCCAAGCCACCGCTGCAACCTTAATCCTACTTGCAAGCATCACCAACACATGACAAACAGGACAATGAACTATCTCCCACATAACCCCAACCACAACCCTCCTCACCACCTCAGCAATCATACTAAAACTAGGAATTACACCAATACACCTCTGATATCCACAAGTCCTACAAGGAACAACGATGGGCACCGCACTAACAATCT…
	C_thirakhupti_LSUHC12467_Thachana_Thailand ATAAACCCACTAATCTGATCCACGCTCATAATAAGCCTTGCAACCAGCACCATCATCACAATATCCAGCAATCACTGACTACTGGCATGACTTGGACTAGAACTCAACACCCTAAGTATCCTACCAATAATCATTAAACTCCACCACCCGCGCGCAACCGAGGCCACAACAAAATATTTCCTCATCCAGGCCACCGCCGCAACCCTAATCCTACTTGCAAGCATCACCAACGCATGACAAACAGGACAATGAACCATCTCCCACATAACTCCAACCACAACCCTCCTTACCACCTCAGCAATCATACTAAAACTAGGAATCACACCAATACACCTCTGATACCCACAAGTCCTACA…
	C_thirakhupti_LSUHC12468_Thachana_Thailand ????????????????????????????????????????????????????????????????????????????????????????????????????????????????????????????????????????????????????????????????????????????????????????????????????????????????????????????????????????????????????????????????????????????????????????????????????????????????????????????????????????????????????????????????????…
	JX440548_C_oldhami ATAAATCCACTAATCTGATTCACACTTGTAATAAGCCTTGCAACCAGCACCATCATCACAATGTCCAGCAACCACTGACTACTGGCCTGACTTGGACTAGAGCTCAACACCTTAAGTATTCTACCAATAATTATCAAATCCCACCACCCACGCTCAGCCGAGGCAACAACAAAATATTTCCTGATCCAGGCCACAGCAGCAACACTAATCTTACTAGCAGGCATTACCAACACATGACAAACAGGACAATGAACCATCTCCCACATAGCCCCAACCACAACCCTCCTCACCACCACAGCAATCATACTAAAACTAGG-ATCGCCCCAATACACCTCTGATACCCACAAGTCCTACAAGGAACAACAATAGGCACCGCACT…
	C_sp_MS480 ??????????????????????????????????????????????????????????????????????????????????????????????????????????????????????????????????????????????????????????????????????????????????????????????????????????????????????????????????????????????????AGGACAGTGATCTATCTCTCACATAACCCCAGCCWCAACCCTCCTCACCACAACAGCAATCATACTAAAACTGGGAATCGCACCAATACACCTGTGATACCCACAAGTCTTGCAAGGTGTGACAATAAACACTGCACTAATAATCT…
	C_sp_MS484 ??????????????????????????????????????????????????CATTATCACAATAGCCAGCAACCACTGATTACTGGCATGACTCGGACTAGAACTAAACACTCTAAGCATCCTACCAATAATTATTAAACTACATCACCCCCGCTCAACCGAGGCAACAACAAAATACTTCCTAATCCAAGCCACAGCTGCAACACTAATCTTGCTAGCAAGTATCACCAACACATGACAAACAGGACAGTGATCTATCTCTCACATAACCCCAGCCACAACCCTCCTCACCACAACAGCAATCATACTAAAACTGGGAATCGCACCAATACACCTGTGATACCCACAAGTCTTGCAAGGTGTGACAATAAACACTGCACTAATAATCT…
	C_sp2_LSUHC12819_Yathe_Pyan_Cave_Kayin_State ATAAACCCACTAATCTGATCAACACTTATAGTAAGCCTCGGAACAAGCACTATCATCACAATATCCAGCAACCACTGATTACTAGCCTGATTAGGACTAGAACTCAACACCCTAAGCATCCTTCCAATAATCATCAAATCACACCACCCACGAGCAACTGAGGCCACAACAAAATACTTCCTAATTCAAGCCACAGCTGCAACTATAATTTTACTAGCAAGCATTACAAATGCATGACAAACAGGACACTGATCTATATCACACATAACACCAACTACGACATTACTTACCACTACCGCAATCATACTAAAACTAGGAATCGCACCATTACACCTATGATACCCACAAGTGTTA…
	C_sp2_LSUHC12820_Yathe_Pyan_Cave_Kayin_State ATAAACCCACTAATCTGATCAACACTTATAGTAAGCCTCGGAACAAGCACTATCATCACAATATCCAGCAACCACTGACTACTAGCCTGATTAGGACTAGAACTCAACACCCTAAGCATCCTTCCAATAATCATCAAATCACACCACCCACGAGCAACTGAGGCCACAACAAAATACTTCCTAATTCAAGCCACAGCTGCAACTATAATTTTACTAGCAAGCATTACAAATGCATGACAAACAGGACACTGATCTATATCACACATAACACCAACTACGACATTACTTACCACTACCGCAATCATACTAAAACTAGGAATCGCACCATTACACCTATGATACCCACAAGTGTTA…
	C_sp2_LSUHC12821_Yathe_Pyan_Cave_Kayin_State ATAAACCCACTAATCTGATCAACACTTATAGTAAGCCTCGGAACAAGCACTATCATCACAATATCCAGCAACCACTGACTACTAGCCTGATTAGGACTAGAACTCAACACCCTAAGCATCCTTCCAATAATCATCAAATCACACCACCCACGAGCAACTGAGGCCACAACAAAATACTTCCTAATTCAAGCCACAGCTGCAACTATAATTTTACTAGCAAGCATTACAAATGCATGACAAACAGGACACTGATCTATATCACACATAACACCAACTACGACATTACTTACCACTACCGCAATCATACTAAAACTAGGAATCGCACCATTACACCTATGATACCCACAAGTGTTA…
	C_sp2_LSUHC12822_Yathe_Pyan_Cave_Kayin_State ATAAACCCACTAATCTGATCAACACTTATAGTAAGCCTCGGAACAAGCACTATCATCACAATATCCAGCAACCACTGACTACTAGCCTGATTAGGACTAGAACTCAACACCCTAAGCATCCTTCCAATAATCATCAAATCACACCACCCACGAGCAACTGAGGCCACAACAAAATACTTCCTAATTCAAGCCACAGCTGCAACTATAATTTTACTAGCAAGCATTACAAATGCATGACAAACAGGACACTGATCTATATCACACATAACACCAACTACGACATTACTTACCACTACCGCAATCATACTAAAACTAGGAATCGCACCATTACACCTATGATACCCACAAGTGTTA…
	C_sp2_LSUHC12823_Yathe_Pyan_Cave_Kayin_State ATAAACCCACTAATCTGATCAACACTTATAGTAAGCCTCGGAACAAGCACTATCATCACAATATCCAGCAACCACTGACTACTAGCCTGATTAGGACTAGAACTCAACACCCTAAGCATCCTTCCAATAATCATCAAATCACACCACCCACGAGCAACTGAGGCCACAACAAAATACTTCCTAATTCAAGCCACAGCTGCAACTATAATTTTACTAGCAAGCATTACAAATGCATGACAAACAGGACACTGATCTATATCACACATAACACCAACTACGACATTACTTACCACTACCGCAATCATACTAAAACTAGGAATCGCACCATTACACCTATGATACCCACAAGTGTTA…
	C_sp3_LSUHC12824_Linno_Cave_Kayin_State ATAAACCCACTAATCTGATCAACACTCATAATAAGCCTAGGAACAAGCACTATTATCACAATATCTAGCAACCACTGACTACTAGCCTGACTAGGACTAGAACTCAACACTCTAAGCATCCTTCCAATAATCATTAAATCACATCACCCCCGCTCAACTGAAGCTACAACAAAATACTTCTTAGTTCAAGCTACCGCTGCAACTATAATTCTCCTAGCAAGCATTACAAATGCATGACAAACAGGCCACTGGTCCATCTCCCATATAACACCAACCACAACACTCCTCGCTACTGCTGCAATCATACTAAAACTTGGAATCGCACCCATACACCTCTGATACCCGCAAGTGCTACAAGG…
	C_sp3_LSUHC12834_Linno_Cave_Kayin_State ATAAACCCACTAATCTGATCAACACTCATAATAAGCCTAGGAACAAGCACTATTATCACAATATCTAGCAACCACTGACTACTAGCCTGACTAGGACTAGAACTCAACACTCTAAGCATCCTTCCAATAATCATTAAATCACATCACCCCCGCTCAACTGAAGCTACAACAAAATACTTCTTAGTTCAAGCTACCGCTGCAACTATAATTCTCCTAGCAAGCATTACAAATGCATGACAAACAGGCCACTGGTCCATCTCCCATATAACACCAACCACAACACTCCTCGCTACTGCTGCAATCATACTAAAACTTGGAATCGCACCCATACACCTCTGATACCCGCAAGTGCTACAAGG…
	C_sp3_LSUHC12827_Linno_Cave_Kayin_State ATAAACCCACTAATCTGATCAACACTCATAATAAGCCTAGGAACAAGCACTATTATCACAATATCTAGCAACCACTGACTACTAGCCTGACTAGGACTAGAACTCAACACTCTAAGCATCCTTCCAATAATCATTAAATCACATCACCCCCGCTCAACTGAAGCTACAACAAAATACTTCTTAGTTCAAGCTACCGCTGCAACTATAATTCTCCTAGCAAGCATTACAAATGCATGACAAACAGGCCACTGGTCCATCTCCCATATAACACCAACCACAACACTCCTCGCTACTGCTGCAATCATACTAAAACTTGGAATCGCACCCATACACCTCTGATACCCGCAAGTGCTACAAGG…
	C_sp3_LSUHC12828_Linno_Cave_Kayin_State ATAAACCCACTAATCTGATCAACACTCATAATAAGCCTAGGAACAAGCACTATTATCACAATATCTAGCAACCACTGACTACTAGCCTGACTAGGACTAGAACTCAACACTCTAAGCATCCTTCCAATAATCATTAAATCACATCACCCCCGCTCAACTGAAGCTACAACAAAATACTTCTTAGTTCAAGCTACCGCTGCAACTATAATTCTCCTAGCAAGCATTACAAATGCATGACAAACAGGCCACTGGTCCATCTCCCATATAACACCAACCACAACACTCCTCGCTACTGCTGCAATCATACTAAAACTTGGAATCGCACCCATACACCTCTGATACCCGCAAGTGCTACAAGG…
	C_sp3_LSUHC12829_Linno_Cave_Kayin_State ATAAACCCACTAATCTGATCAACACTCATAATAAGCCTAGGAACAAGCACTATTATCACAATATCTAGCAACCACTGACTACTAGCCTGACTAGGACTAGAACTCAACACTCTAAGCATCCTTCCAATAATCATTAAATCACATCACCCCCGCTCAACTGAAGCTACAACAAAATACTTCTTAGTTCAAGCTACCGCTGCAACTATAATTCTCCTAGCAAGCATTACAAATGCATGACAAACAGGCCACTGATCCATCTCCCATATAACACCAACCACAACACTCCTCGCTACTGCTGCAATCATACTAAAACTTGGAATCGCACCCATACACCTCTGATACCCGCAAGTGCTACAAGG…
	C_sp3_LSUHC12830_Linno_Cave_Kayin_State ATAAACCCACTAATCTGATCAACACTCATAATAAGCCTAGGAACAAGCACTATTATCACAATATCTAGCAACCACTGACTACTAGCCTGACTAGGACTAGAACTCAACACTCTAAGCATCCTTCCAATAATCATTAAATCACATCACCCCCGCTCAACTGAAGCTACAACAAAATACTTCTTAGTTCAAGCTACCGCTGCAACTATAATTCTCCTAGCAAGCATTACAAATGCATGACAAACAGGCCACTGATCCATCTCCCATATAACACCAACCACAACACTCCTCGCTACTGCTGCAATCATACTAAAACTTGGAATCGCACCCATACACCTCTGATACCCGCAAGTGCTACAAGG…
	C_sp3_LSUHC12831_Linno_Cave_Kayin_State ATAAACCCACTAATCTGATCAACACTCATAATAAGCCTAGGAACAAGCACTATTATCACAATATCTAGCAACCACTGACTACTAGCCTGACTAGGACTAGAACTCAACACTCTAAGCATCCTTCCAATAATCATTAAATCACATCACCCCCGCTCAACTGAAGCTACAACAAAATACTTCTTAGTTCAAGCTACCGCTGCAACTATAATTCTCCTAGCAAGCATTACAAATGCATGACAAACAGGCCACTGGTCCATCTCCCATATAACACCAACCACAACACTCCTCGCTACTGCTGCAATCATACTAAAACTTGGAATCGCACCCATACACCTCTGATACCCGCAAGTGCTACAAGG…
	C_sp3_LSUHC12832_Linno_Cave_Kayin_State ATAAACCCACTAATCTGATCAACACTCATAATAAGCCTAGGAACAAGCACTATTATCACAATATCTAGCAACCACTGACTACTAGCCTGACTAGGACTAGAACTCAACACTCTAAGCATCCTTCCAATAATCATTAAATCACATCACCCCCGCTCAACTGAAGCTACAACAAAATACTTCTTAGTCCAAGCTACCGCTGCAACTATAATTCTCCTAGCAAGCATTACAAATGCATGACAAACAGGCCACTGGTCCATCTCCCATATAACACCAACCACAACACTCCTCGCTACTGCTGCAATCATACTAAAACTTGGAATCGCACCCATACACCTCTGATACCCGCAAGTGCTACAAGG…
	C_sp3_LSUHC12833_Linno_Cave_Kayin_State ATAAACCCACTAATCTGATCAACACTCATAATAAGCCTAGGAACAAGCACTATTATCACAATATCTAGCAACCACTGACTACTAGCCTGACTAGGACTAGAACTCAACACTCTAAGCATCCTTCCAATAATCATTAAATCACATCACCCCCGCTCAACTGAAGCTACAACAAAATACTTCTTAGTTCAAGCTACCGCTGCAACTATAATTCTCCTAGCAAGCATTACAAATGCATGACAAACAGGCCACTGGTCCATCTCCCATATAACACCAACCACAACACTCCTCGCTACTGCTGCAATCATACTAAAACTTGGAATCGCACCCATACACCTCTGATACCCGCAAGTGCTACAAGG…
	C_sp3_LSUHC12825_Linno_Cave_Kayin_State ATAAACCCACTAATCTGATCAACACTCATAATAAGCCTAGGAACAAGCACTATTATCACAATATCTAGCAACCACTGACTACTAGCCTGACTAGGACTAGAACTCAACACTCTAAGCATCCTTCCAATAATCATTAAATCACATCACCCCCGCTCAACTGAAGCTACAACAAAATACTTCTTAGTTCAAGCTACCGCTGCAACTATAATTCTCCTAGCAAGCATTACAAATGCATGACAAACAGGCCACTGGTCCATCTCCCATATAACACCAACCACAACACTCCTCGCTACTGCTGCAATCATACTAAAACTTGGAATCGCACCCATACACCTCTGATACCCGCAAGTGCTACAAGG…
	C_sp3_LSUHC12826_Linno_Cave_Kayin_State ATAAACCCACTAATCTGATCAACACTCATAATAAGCCTAGGAACAAGCACTATTATCACAATATCTAGCAACCACTGACTACTAGCCTGACTAGGACTAGAACTCAACACTCTAAGCATCCTTCCAATAATCATTAAATCACATCACCCCCGCTCAACTGAAGCTACAACAAAATACTTCTTAGTTCAAGCTACCGCTGCAACTATAATTCTCCTAGCAAGCATTACAAATGCATGACAAACAGGCCACTGGTCCATCTCCCATATAACACCAACCACAACACTCCTCGCTACTGCTGCAATCATACTAAAACTTGGAATCGCACCCATACACCTCTGATACCCGCAAGTGCTACAAGG…
	C_sp_nov_LSUHC13181_Linno_Basison_Across_river ????????????????????????CTCATAATAAGCCTAGGAACAAGCACTATTATCACAATATCTAGCAACCACTGACTACTAGCCTGACTAGGACTAGAACTCAACACTCTAAGCATCCTTCCAATAATCATTAAATCACATCACCCCCGCTCAACTGAAGCTACAACAAAATACTTCTTAGTTCAAGCTACCGCTGCAACTATAATTCTCCTAGCAAGCATTACAAATGCATGACAAACAGGCCACTGGTCCATCTCTCACATAACACCAACCACAACACTCCTCGCTACTGCTGCAATCATACTAAAACTTGGAATCGCACCCATACACCTCTGATACCCGCAAGTGC…
	C_sp_nov_LSUHC13182_Linno_Basison_Across_river ?????CCCACTAATCTGATCAACACTCATAATAAGCCTAGGAACAAGCACTATTATCACAATATCTAGCAACCACTGACTACTAGCCTGACTAGGACTAGAACTCAACACTCTAAGCATCCTTCCAATAATCATTAAATCACATCACCCCCGCTCAACTGAAGCTACAACAAAATACTTCTTAGTTCAAGCTACCGCTGCAACTATAATTCTCCTAGCAAGCATTACAAATGCATGACAAACAGGCCACTGGTCCATCTCTCACATAACACCAACCACAACACTCCTCGCTACTGCTGCAATCATACTAAAACTTGGAATCGCACCCATACACCTCTGATACCCGCAAGTGC…
	C_sp_nov_LSUHC13183_Linno_Basison_Across_river ?????CCCACTAGTCTGAT-AACACTCATAATAAGCCTAGGAACAAGCACTATTATCACAATATCTAGCAACCACTGACTACTAGCCTGACTAGGACTAGAACTCAACACTCTAAGCATCCTTCCAATAATCATTAAATCACATCACCCCCGCTCAACTGAAGCTACAACAAAATACTTCTTAGTTCAAGCTACCGCTGCAACTATAATTCTCCTAGCAAGCATTACAAATGCATGACAAACAGGCCACTGGTCCATCTCTCACATAACACCAACCACAACACTCCTCGCTACTGCTGCAATCATACTAAAACTTGGAATCGCACCCATACACCTCTGATACCCGCAAGTGC…
	C_sp5_LSUHC12838_Sadan_Cave_Kayin_State ATAAACCCACTAATCTGATCAACACTTATAATAAGCCTCGGAACAAGCACTATTATCACAATATCTAGCAACCATTGACTACTAGCCTGACTCGGACTAGAACTCAATACCCTAAGCATCCTTCCAATAATCATCAAATCACACCACCCACGCGCAACTGAAGCTACAACAAAATACTTCCTAATCCAAGCCACCGCTGCAACTATAATTCTCATAGCAAGCATTACTAATGCATGACAAACAGGACACTGATCCATCTCTCACATAATACCAACCACAACACTCCTCACTACTGCTGCAATCATATTAAAACTAGGAATCGCACCAATACACCTATGATACCCACAAGTACTACAAGG…
	C_sp5_LSUHC12839_Sadan_Cave_Kayin_State ATAAACCCACTAATCTGATCAACACTTATAATAAGCCTCGGAACAAGCACTATTATCACAATATCTAGCAACCATTGACTACTAGCCTGACTCGGACTAGAACTCAATACCCTAAGCATCCTTCCAATAATCATCAAATCACACCACCCACGCGCAACTGAAGCTACAACAAAATACTTCCTAATCCAAGCCACCGCTGCAACTATAATTCTCCTAGCAAGCATTACTAATGCATGACAAACAGGACACTGATCCATCTCTCACATAATACCAACCACAACACTCCTCACTACTGCTGCAATCATATTAAAACTAGGAATCGCACCAATACACCTATGATACCCACAAGTACTACAAGG…
	C_sp5_LSUHC12840_Sadan_Cave_Kayin_State ATAAACCCACTAATCTGATCAACACTTATAATAAGCCTCGGAACAAGCACTATTATCACAATATCTAGCAACCATTGACTACTAGCCTGACTCGGACTAGAACTCAATACCCTAAGCATCCTTCCAATAATCATCAAATCACACCACCCACGCGCAACTGAAGCTACAACAAAATACTTCCTAATCCAAGCCACCGCTGCAACTATAATTCTCCTAGCAAGCATTACTAATGCATGACAAACAGGACACTGATCCATCTCTCACATAATACCAACCACAACACTCCTCACTACTGCTGCAATCATATTAAAACTAGGAATCGCACCAATACACCTATGATACCCACAAGTACTACAAGG…
	C_sp5_LSUHC12842_Sadan_Cave_Kayin_State ATAAACCCACTAATCTGATCAACACTTATAATAAGCCTCGGAACAAGCACTATTATCACAATATCTAGCAACCATTGACTACTAGCCTGACTCGGACTAGAACTCAATACCCTAAGCATCCTTCCAATAATCATCAAATCACACCACCCACGCGCAACTGAAGCTACAACAAAATACTTCCTAATCCAAGCCACCGCTGCAACTATAATTCTCCTAGCAAGCATTACTAATGCATGACAAACAGGACACTGATCCATCTCTCACATAATACCAACCACAACACTCCTCACTACTGCTGCAATCATATTAAAACTAGGAATCGCACCAATACACCTATGATACCCACAAGTACTACAAGG…
	C_sp5_LSUHC12846_Sadan_Cave_Kayin_State ATAAACCCACTAATCTGATCAACACTTATAATAAGCCTCGGAACAAGCACTATTATCACAATATCTAGCAACCATTGACTACTAGCCTGACTCGGACTAGAACTCAATACCCTAAGCATCCTTCCAATAATCATCAAATCACACCACCCACGCGCAACTGAAGCTACAACAAAATACTTCCTAATCCAAGCCACCGCTGCAACTATAATTCTCCTAGCAAGCATTACTAATGCATGACAAACAGGACACTGATCCATCTCTCACATAATACCAACCACAACACTCCTCACTACTGCTGCAATCATATTAAAACTAGGAATCGCACCAATACACCTATGATACCCACAAGTACTACAAGG…
	C_sp5_LSUHC12845_Sadan_Cave_Kayin_State ATAAACCCACTAATCTGATCAACACTTATAATAAGCCTCGGAACAAGCACTATTATCACAATATCTAGCAACCATTGACTACTAGCCTGACTCGGACTAGAACTCAATACCCTAAGCATCCTTCCAATAATCATCAAATCACACCACCCACGCGCAACTGAAGCTACAACAAAATACTTCCTAATCCAAGCCACCGCTGCAACTATAATTCTCCTAGCAAGCATTACTAATGCATGACAAACAGGACACTGATCCATCTCTCACATAATACCAACCACAACACTCCTCACTACTGCTGCAATCATATTAAAACTAGGAATCGCACCAATACACCTATGATACCCACAAGTACTACAAGG…
	C_sp5_LSUHC12844_Sadan_Cave_Kayin_State ATAAACCCACTAATCTGATCAACACTTATAATAAGCCTCGGAACAAGCACTATTATCACAATATCTAGCAACCATTGACTACTAGCCTGACTCGGACTAGAACTCAATACCCTAAGCATCCTTCCAATAATCATCAAATCACACCACCCACGCGCAACTGAAGCTACAACAAAATACTTCCTAATCCAAGCCACCGCTGCAACTATAATTCTCCTAGCAAGCATTACTAATGCATGACAAACAGGACACTGATCCATCTCTCACATAATACCAACCACAACACTCCTCACTACTGCTGCAATCATATTAAAACTAGGAATCGCACCAATACACCTCTGATACCCACAAGTACTACAAGG…
	C_sp5_LSUHC12849_Sadan_Cave_Kayin_State ATAAACCCACTAATCTGATCAACACTTATAATAAGCCTCGGAACAAGCACTATTATCACAATATCTAGCAACCATTGACTACTAGCCTGACTCGGACTAGAACTCAATACCCTAAGCATCCTTCCAATAATCATCAAATCACACCACCCACGCGCAACTGAAGCTACAACAAAATACTTCCTAATCCAAGCCACCGCTGCAACTATAATTCTCCTAGCAAGCATTACTAATGCATGACAAACAGGACACTGATCCATCTCTCACATAATACCAACCACAACACTCCTCACTACTGCTGCAATCATATTAAAACTAGGAATCGCACCAATACACCTCTGATACCCACAAGTACTACAAGG…
	C_sp5_LSUHC12847_Sadan_Cave_Kayin_State ATAAACCCACTAATCTGATCAACACTTATAATAAGCCTCGGAACAAGCACTATTATCACAATATCTAGCAACCATTGACTACTAGCCTGACTCGGACTAGAACTCAATACCCTAAGCATCCTTCCAATAATCATCAAATCACACCACCCACGCGCAACTGAAGCTACAACAAAATACTTCCTAATCCAAGCCACCGCTGCAACTATAATTCTCCTAGCAAGCATTACTAATGCATGACAAACAGGACACTGATCCATCTCTCACATAATACCAACCACAACACTCCTCACTACTGCTGCAATCATATTAAAACTAGGAATCGCACCAATACACCTATGATACCCACAAGTACTACAAGG…
	C_sp5_LSUHC12853_Sadan_Cave_Kayin_State ATAAACCCACTAATCTGATCAACACTTATAATAAGCCTCGGAACAAGCACTATTATCACAATATCTAGCAACCATTGACTACTAGCCTGACTCGGACTAGAACTCAATACCCTAAGCATCCTTCCAATAATCATCAAATCACACCACCCACGCGCAACTGAAGCTACAACAAAATACTTCCTAATCCAAGCCACCGCTGCAACTATAATTCTCCTAGCAAGCATTACTAATGCATGACAAACAGGACACTGATCCATCTCTCACATAATACCAACCACAACACTCCTCACTACTGCTGCAATCATATTAAAACTAGGAATCGCACCAATACACCTCTGATACCCACAAGTACTACAAGG…
	C_sp5_LSUHC12848_Sadan_Cave_Kayin_State ATAAACCCACTAATCTGATCAACACTTATAATAAGCCTCGGAACAAGCACTATTATCACAATATCTAGCAACCATTGACTACTAGCCTGACTCGGACTAGAACTCAATACCCTAAGCATCCTTCCAATAATCATCAAATCACACCACCCACGCGCAACTGAAGCTACAACAAAATACTTCCTAATCCAAGCCACCGCTGCAACTATAATTCTCATAGCAAGCATTACTAATGCATGACAAACAGGACACTGATCCATCTCTCACATAATACCAACCACAACACTCCTCACTACTGCTGCAATCATATTAAAACTAGGAATCGCACCAATACACCTATGATACCCACAAGTACTACAAGG…
	C_sp5_LSUHC12851_Sadan_Cave_Kayin_State ATAAACCCACTAATCTGATCAACACTTATAATAAGCCTCGGAACAAGCACTATTATCACAATATCTAGCAACCATTGACTACTAGCCTGACTCGGACTAGAACTCAATACCCTAAGCATCCTTCCAATAATCATCAAATCACACCACCCACGCGCAACTGAAGCTACAACAAAATACTTCCTAATCCAAGCCACCGCTGCAACTATAATTCTCCTAGCAAGCATTACTAATGCATGACAAACAGGACACTGATCCATCTCTCACATAATACCAACCACAACACTCCTCACTACTGCTGCAATCATATTAAAACTAGGAATCGCACCAATACACCTATGATACCCACAAGTACTACAAGG…
	C_sp5_LSUHC12843_Sadan_Cave_Kayin_State ATAAACCCACTAATCTGATCAACACTTATAATAAGCCTCGGAACAAGCACTATTATCACAATATCTAGCAACCATTGACTACTAGCCTGACTCGGACTAGAACTCAATACCCTAAGCATCCTTCCAATAATCATCAAATCACACCACCCACGCGCAACTGAAGCTACAACAAAATACTTCCTAATCCAAGCCACCGCTGCAACTATAATTCTCCTAGCAAGCATTACTAATGCATGACAAACAGGACACTGATCCATCTCTCACATAATACCAACCACAACACTCCTCACTACTGCTGCAATCATATTAAAACTAGGAATCGCACCAATACACCTATGATACCCACAAGTACTACAAGG…
	C_sp5_LSUHC12841_Sadan_Cave_Kayin_State ATAAACCCACTAATCTGATCAACACTTATAATAAGCCTCGGAACAAGCACTATTATCACAATATCTAGCAACCATTGACTACTAGCCTGACTCGGACTAGAACTCAATACCCTAAGCATCCTTCCAATAATCATCAAATCACACCACCCACGCGCAACTGAAGCTACAACAAAATACTTCCTAATCCAAGCCACCGCTGCAACTATAATTCTCCTAGCAAGCATTACTAATGCATGACAAACAGGACACTGATCCATCTCTCACATAATACCAACCACAACACTCCTCACTACTGCTGCAATCATATTAAAACTAGGAATCGCACCAATACACCTATGATACCCACAAGTACTACAAGG…
	C_sp_nov_4_LSUHC13220_Kok_Ka_Thaung TTAAAGCCACTAATCTGATCAACACTTATAATAAGCCTCGGAACAAGCACTATTATCACAATATCTAGCAACCATTGACTACTAGCCTGACTCGGACTAGAACTCAACACCCTAAGCATCCTTCCAATAATCATCAAATCACACCACCCACGCGCAACTGAAGCTACAACAAAATACTTCCTAATCCAAGCCACCGCTGCAACTATAATTCTCCTAGCAAGCATTACTAATGCATGACAAACAGGACACTGATCCATCTCTCACATAATACCAACCACAACACTCCTCACTACTGCCGCAATCATATTAAAACTAGGAATCGCACCAATACACCTCTGATACCCACAAGTACTACAAGGAGTT…
	C_sp_nov_4_LSUHC13221_Kok_Ka_Thaung ??????CCACTAATCTGATCAACACTTATAATAAGCCTCGGAACAAGCACTATTATCACAATATCTAGCAACCATTGACTACTAGCCTGACTCGGACTAGAACTCAATACCCTAAGCATCCTTCCAATAATCATCAAATCACACCACCCACGCGCAACTGAAGCTACAACAAAATACTTCCTAATCCAAGCCACCGCTGCAACTATAATTCTCCTAGCAAGCATTACTAATGCATGACAAACAGGACACTGATCCATCTCTCACATAATACCAACCACAACACTCCTCACTACTGCCGCAATCATATTAAAACTAGGAATCGCACCAATACACCTCTGATACCCACAAGTACTACAAGGAGTT…
	C_sp_nov_4_LSUHC13222_Kok_Ka_Thaung ?????????CTAGTCTGATCAACACTTATAATAAGCCTCGGAACAAGCACTATTATCACAATATCTAGCAACCATTGACTACTAGCCTGACTCGGACTAGAACTCAATACCCTAAGCATCCTTCCAATAATCATCAAATCACACCACCCACGCGCAACTGAAGCTACAACAAAATACTTCCTAATCCAAGCCACCGCTGCAACTATAATTCTCCTAGCAAGCATTACTAATGCATGACAAACAGGACACTGATCCATCTCTCACATAATACCAACCACAACACTCCTCACTACTGCCGCAATCATATTAAAACTAGGAATCGCACCAATACACCTCTGATACCCACAAGTACTACAAGGAGTT…
	C_sp_nov_4_LSUHC13224_Kok_Ka_Thaung ?????????????TCTGATCAACACTTATAATAAGCCTCGGAACAAGCACTATTATCACAATATCTAGCAACCATTGACTACTAGCCTGACTCGGACTAGAACTCAATACCCTAAGCATCCTTCCAATAATCATCAAATCACACCACCCACGCGCAACTGAAGCTACAACAAAATACTTCCTAATCCAAGCCACCGCTGCAACTATAATTCTCCTAGCAAGCATTACTAATGCATGACAAACAGGACACTGATCCATCTCTCACATAATACCAACCACAACACTCCTCACTACTGCCGCAATCATATTAAAACTAGGAATCGCACCAATACACCTCTGATACCCACAAGTACTACAAGGAGTT…
	C_sp_nov_4_LSUHC13226_Kok_Ka_Thaung ??????CCACTAATCTGATCAACACTTATAATAAGCCTCGGAACAAGCACTATTATCACAATATCTAGCAACCATTGACTACTAGCCTGACTCGGACTAGAACTCAATACCCTAAGCATCCTTCCAATAATCATCAAATCACACCACCCACGCGCAACTGAAGCTACAACAAAATACTTCCTAATCCAAGCCACCGCTGCAACTATAATTCTCCTAGCAAGCATTACTAATGCATGACAAACAGGACACTGATCCATCTCTCACATAATACCAACCACAACACTCCTCACTACTGCCGCAATCATATTAAAACTAGGAATCGCACCAATACACCTCTGATACCCACAAGTACTACAAGGAGTT…
	C_sp_nov_4_LSUHC13225_Kok_Ka_Thaung ????????????TCTCGATCAACACTTATAATAAGCCTCGGAACAAGCACTATTATCACAATATCTAGCAACCATTGACTACTAGCCTGACTCGGACTAGAACTCAATACCCTAAGCATCCTTCCAATAATCATCAAATCACACCACCCACGCGCAACTGAAGCTACAACAAAATACTTCCTAATCCAAGCCACCGCTGCAACTATAATTCTCCTAGCAAGCATTACTAATGCATGACAAACAGGACACTGATCCATCTCTCACATAATACCAACCACAACACTCCTCACTACTGCCGCAATCATATTAAAACTAGGAATCGCACCAATACACCTCTGATACCCACAAGTACTACAAGGAGTT…
	C_sp_nov_4_LSUHC13223_Kok_Ka_Thaung ??????CCACTAATCTGATCAACACTTATAATAAGCCTCGGAACAAGCACTATTATCACAATATCTAGCAACCATTGACTACTAGCCTGACTCGGACTAGAACTCAATACCCTAAGCATCCTTCCAATAATCATCAAATCACACCACCCACGCGCAACTGAAGCTACAACAAAATACTTCCTAATCCAAGCCACCGCTGCAACTATAATTCTCCTAGCAAGCATTACTAATGCATGACAAACAGGACACTGATCCATCTCTCACATAATACCAACCACAACACTCCTCACTACTGCCGCAATCATATTAAAACTAGGAATCGCACCAATACACCTCTGATACCCACAAGTACTACAAGGAGTT…
	C_sp_nov_4_LSUHC13227_Kok_Ka_Thaung ???????????AATCTGATCAACACTTATAATAAGCCTCGGAACAAGCACTATTATCACAATATCTAGCAACCATTGACTACTAGCCTGACTCGGACTAGAACTCAATACCCTAAGCATCCTTCCAATAATCATCAAATCACACCACCCACGCGCAACTGAAGCTACAACAAAATACTTCCTAATCCAAGCCACCGCTGCAACTATAATTCTCCTAGCAAGCATTACTAATGCATGACAAACAGGACACTGATCCATCTCTCACATAATACCAACCACAACACTCCTCACTACTGCCGCAATCATATTAAAACTAGGAATCGCACCAATACACCTCTGATACCCACAAGTACTACAAGGAGTT…
	C_sp5_LSUHC12850_Sadan_Cave_Kayin_State ATAAACCCACTAATCTGATCAACACTTATAATAAGCCTCGGAACAAGCACTATTATCACAATATCTAGCAACCATTGACTACTAGCCTGACTCGGACTAGAACTCAATACCCTAAGCATCCTTCCAATAATCATCAAATCACACCACCCACGCGCAACTGAAGCTACAACAAAATACTTCCTAATCCAAGCCACCGCTGCAACTATAATTCTCCTAGCAAGCATTACTAATGCATGACAAACAGGACACTGATCCATCTCTCACATAATACCAACCACAACACTCCTCACTACTGCTGCAATCATATTAAAACTAGGAATCGCACCAATACACCTATGATACCCACAAGTACTACAAGG…
	C_sp_LSUHC12854_Sadan_Sin_Cave_Kayin_State ATAAACCCACTAATCTGATCTATATTTGTACTAAGCCTCACTGCCAGCACCATTATCACCATATCCAGCAATCACTGGCTATTAGCCTGACTAGGACTAGAACTAAACACCCTTAGCATCCTACCCATAATCATCAAATCTCACCACCCACGTGCAACTGAAGCCACAACAAAATACTTCCTAATCCAAGCCACAGCCGCAACAATAATCCTACTAGCAAGCATCCTAACTGCATGACAAACCGGACAGTGATCCATCTCACACACAACACCAACCGCAACACTACTGGCCACAACAGCAATCATAATAAAACTGGGAATCACACCGATACACCTTTGATACCCACAAGTACTACA…
	C_sp_LSUHC12855_Sadan_Sin_Cave_Kayin_State ????????????????????????????????????????????????????????????????????????????????????????????????????????????????????????????????????????????????????????????????????????????????????????????????????????????????????????????????????????????????????????????????????????????????????????????????????????????????????????????????????????????????????????????????????…
	C_sp_LSUHC12859_Sadan_Sin_Cave_Kayin_State ???????????????????????????????TAAGCCTCACTGCCAGCACCATTATCACCATATCCAGCAATCACTGGCTATTAGCCTGACTAGGACTAGAACTAAACACCCTTAGCATCCTACCCATAATCATCAAATCTCACCACCCACGTGCAACTGAAGCCACAACAAAATACTTCCTAATCCAAGCCACAGCCGCAACAATAATCCTACTAGCAAGCATCCTAACTGCATGACAAACCGGACAGTGATCCATCTCACACACAACACCAACCGCAACACTACTGGCCACAACAGCAATCATAATAAAACTGGGAATCACACCGATACACCTTTGATACCCACAAGTACTACA…
	C_sp_LSUHC12857_Sadan_Sin_Cave_Kayin_State ATAAACCCAATAATCTGATCTATATTTGTACTAAGCCTCACTGCCAGCACCATTATCACCATATCCAGCAATCACTGGCTATTAGCCTGACTAGGACTAGAACTAAACACCCTTAGCATCCTACCCATAATCATCAAATCTCACCACCCACGTGCAACTGAAGCCACAACAAAATACTTCCTAATCCAAGCCACAGCCGCAACAATAATCCTACTAGCAAGCATCCTAACTGCATGACAAACCGGACAGTGATCCATCTCACACACAACACCAACCGCAACACTACTGGCCACAACAGCAATCATAATAAAACTGGGAATCACACCGATACACCTTTGATACCCCCAAGTACTACA…
	C_sp_LSUHC12858_Sadan_Sin_Cave_Kayin_State ??????????????????????????????????????????????????????????????????????????CTGGCTATTAGCCTGACTAGGACTAGAACTAAACACCCTTAGCATCCTACCCATAATCATCAAATCTCACCACCCACGTGCAACTGAAGCCACAACAAAATACTTCCTAATCCAAGCCACAGCCGCAACAATAATCCTACTAGCAAGCATCCTAACTGCATGACAAACCGGACAGTGATCCATCTCACACACAACACCAACCGCAACACTACTGGCCACAACAGCAATCATAATAAAACTGGGAATCACACCGATACACCTTTGATACCCCCAAGTACTACA…
	C_sp_LSUHC12856_Sadan_Sin_Cave_Kayin_State ????????????????????????????????????????????????????????????????????????????????????????????????????????????????????????????????????????????????????????????????????????????????????????????????????????????????????????????????????????????????????????????????????????????????????????????????????????????????????????????????????????????????????????????????????…
	C_sp_LSUHC12870_Pharpout_Cave_Mon_State ?????????????????????????????????????????????????????????????????????????????????????????????????????????????????????ATCCTCCCAATAATCATTAAATCCCACCACCCACGTGCAACTGAAGCTACAACAAAATACTTCCTAATCCAAGCCACAGCCGCAACCATAATCCTACTAGCAAGCATCCTAAATGCATGACAGACCGGACAATGATCAATCTCACACACAACACCAACCTCAACACTACTAACCACAGCAGCAATCATGCTAAAACTAGGGATCACACCAATACACCTTTGATACCCACAAGTACTACAGGG…
	C_sp_LSUHC12873_Pharpout_Cave_Mon_State ???????????????????????????????????????????????????????????????????????????????????????????????????????????????????????????????????????????????????????????????????????????????????????????????????????????????????????????????????????????????????????????????????????????????????????????????????????????????????????????????????????????????????????????????????????…
	C_sp_LSUHC12871_Pharpout_Cave_Mon_State ???????????????????????????????????????????????????????????????????????????????????????????????????????????????????????????????????????????????????????????????????????????????????????????????????????????????????????????????????????????????????????????????????????????????????????????????????????????????????????????????????????????????????????????????????????…
	C_sp_LSUHC12872_Pharpout_Cave_Mon_State ?????????????????????????????????????????????????????????????????????????????????????????????????????????????????????????????????????????????????????????????????????????????????????????????????????????????????????????????????????????????????????????????????????????????????????????????????????????????????????????????????ACACCAATACACCTTTGATACCCACAAGTACTACAGGG…
	C_sp_nov_8_LSUHC13372_Pharthien_Hill_Mon_State ATAAACCCACTAATCTGATCTATATTTGTAACAGGCCTCACCACCAGCACCATTATCACCATGGCTAGCAACCACTGGTTGCTAGCCTGACTTGGATTAGAACTAAACACCCTCAGCATCCTCCCAATAATCATTAAATCCCACCACCCACGTGCAACTGAAGCTACAACAAAATACTTCCTAATCCAAGCCACAGCCGCAACCATAATCTTACTAGCAAGCATCCTAAATGCATGACAAACCGGACAATGATCAATCTCACACACAACACCAACCTCAACACTACTAACCACAGCAGCAATCATACTAAAACTAGGAATCACACCAATACACCTTTGATACCCACAGGTAC…
	C_sp_nov_8_LSUHC13373_Pharthien_Hill_Mon_State ATAAACCCACTAATCTGATCTATATTTGTAACAGGCCTCACCACCAGCACCATTATCACCATGGCTAGCAACCACTGGTTGCTAGCCTGACTTGGATTAGAACTAAACACCCTCAGCATCCTCCCAATAATCATTAAATCCCACCACCCACGTGCAACTGAAGCTACAACAAAATACTTCCTAATCCAAGCCACAGCCGCAACCATAATCTTACTAGCAAGCATCCTAAATGCATGACAAACCGGACAATGATCAATCTCACACACAACACCAACCTCAACACTACTAACCACAGCAGCAATCATACTAAAACTAGGAATCACACCAATACACCTTTGATACCCACAGGTAC…
	C_sp_nov_8_LSUHC13376_Pharthien_Hill_Mon_State ATAAACCCACTAATCTGATCTATATTTGTAACAGGCCTCACCACCAGCACCATTATCACCATGGCTAGCAACCACTGGTTGCTAGCCTGACTTGGATTAGAACTAAACACCCTCAGCATCCTCCCAATAATCATTAAATCCCACCACCCACGTGCAACTGAAGCTACAACAAAATACTTCCTAATCCAAGCCACAGCCGCAACCATAATCTTACTAGCAAGCATCCTAAATGCATGACAAACCGGACAATGATCAATCTCACACACAACACCAACCTCAACACTACTAACCACAGCAGCAATCATACTAAAACTAGGAATCACACCAATACACCTTTGATACCCACAGGTAC…
	C_sp_nov_8_LSUHC13382_Pharthien_Hill_Mon_State ?????????????????????ATATTTGTAACAGGCCTCACCACCAGCACCATTATCACCATGGCTAGCAACCACTGGTTGCTAGCCTGACTTGGATTAGAACTAAACACCCTCAGCATCCTCCCAATAATCATTAAATCCCACCACCCACGTGCAACTGAAGCTACAACAAAATACTTCCTAATCCAAGCCACAGCCGCAACCATAATCTTACTAGCAAGCATCCTAAATGCATGACAAACCGGACAATGATCAATCTCACACACAACACCAACCTCAACACTACTAACCACAGCAGCAATCATACTAAAACTAGGAATCACACCAATACACCTTTGATACCCACAGGTAC…
	C_sp_nov_8_LSUHC13374_Pharthien_Hill_Mon_State ATAAACCCACTAATCTGATCTATATTTGTAACAGGCCTCACCACCAGCACCATTATCACCATGGCTAGCAACCACTGGTTGCTAGCCTGACTTGGATTAGAACTAAACACCCTCAGCATCCTCCCAATAATCATTAAATCCCACCACCCACGTGCAACTGAAGCTACAACAAAATACTTCCTAATCCAAGCCACAGCCGCAACCATAATCTTACTAGCAAGCATCCTAAATGCATGACAAACCGGACAATGATCAATCTCACACACAACACCAACCTCAACACTACTAACCACAGCAGCAATCATACTAAAACTAGGAATCACACCAATACACCTTTGATACCCACAGGTAC…
	C_sp_nov_8_LSUHC13375_Pharthien_Hill_Mon_State ATAAACCCACTAATCTGATCTATATTTGTAACAGGCCTCACCACCAGCACCATTATCACCATGGCTAGCAACCACTGGTTGCTAGCCTGGCTTGGATTAGAACTAAACACCCTCAGCATCCTCCCAATAATCATTAAATCCCACCACCCACGTGCAACTGAAGCTACAACAAAATACTTCCTAATCCAAGCCACAGCCGCAACCATAATCTTACTAGCAAGCATCCTAAATGCATGACAAACCGGACAATGATCAATCTCACACACAACACCAACCTCAACACTACTAACCACAGCAGCAATCATACTAAAACTAGGAATCACACCAATACACCTTTGATACCCACAGGTAC…
	C_sp_nov_8_LSUHC13389_Pharthien_Hill_Mon_State ???????????????????????ATTTGTAACAGGCCTCACCACCAGCACCATTATCACCATGGCTAGCAACCACTGGTTGCTAGCCTGACTTGGATTAGAACTAAACACCCTCAGCATCCTCCCAATAATCATTAAATCCCACCACCCACGTGCAACTGAAGCTACAACAAAATACTTCCTAATCCAAGCCACAGCCGCAACCATAATCTTACTAGCAAGCATCCTAAATGCATGACAAACCGGACAATGATCAATCTCACACACAACACCAACCTCAACACTACTAACCACAGCAGCAATCATACTAAAACTAGGAATCACACCAATACACCTTTGATACCCACAGGTAC…
	C_sp_nov_8_LSUHC13384_Pharthien_Hill_Mon_State ???????????????????????ATTTGTAACAGGCCTCACCACCAGCACCATTATCACCATGGCTAGCAACCACTGGTTGCTGGCCTGACTTGGATTAGAACTAAACACCCTCAGCATCCTCCCAATAATCATTAAATCCCACCACCCACGTGCAACTGAAGCTACAACAAAATACTTCCTAATCCAAGCCACAGCCGCAACCATAATCTTACTAGCAAGCATCCTAAATGCATGACAAACCGGACAAT-ATCAATCTCACACACAACACCAACCTCAACACTACTAACCACAGCAGCAATCATACTAAAACTAGGAATCACACCAATACACCTTTGATACCCACAGGTAC…
	C_sp_nov_8_LSUHC13388_Pharthien_Hill_Mon_State ?????????????????????????TTTGTACAGGCCTCACCACCAGCACCATTATCACCATGGCTAGCAACCACTGGTTGCTAGCCTGACTTGGATTAGAACTAAACACCCTCAGCATCCTCCCAATAATCATTAAATCCCACCACCCACGTGCAACTGAAGCTACAACAAAATACTTCCTAATCCAAGCCACAGCCGCAACCATAATCTTACTAGCAAGCATCCTAAATGCATGACAAACCGGACAATGATCAATCTCACACACAACACCAACCTCAACACTACTAACCACAGCAGCAATCATACTAAAACTAGGAATCACACCAATACACCTTTGATACCCACAGGTAC…
	C_sp_LSUHC12875_Sabel_Cave_Mon_State ATAAACCCACTAATCTGATCCATGTTTGTAACAAGCCTCGCTATCAGCACCATTATCACCATATCTAGCAACCATTGGTTGCTAGCCTGACTGGGACTAGAACTAAACACCCTCAGCATCCTCCCAATAATCATTAAATCTCACCACCCACGCGCAACTGAAGCCACAACTAAATACTTCCTAATCCAAGCCACAGCCGCAACCATAATCCTACTAGCAAGCATCCTAAATGCATGACAAACCGGACAATGATCCATCTCACATACAACGCCGACCGCGACACTACTAACCACAACAGCAATCATGCTAAAACTAGGAATCACACCAATACACCTTTGATACCCACAAGTACTACAAGGGAC…
	C_sp_LSUHC12878_Sabel_Cave_Mon_State ATAAACCCACTAATCTGATCCATGTTTGTAACAAGCCTCGCTATCAGCACCATTATCACCATATCTAGCAACCATTGGTTGCTAGCCTGACTGGGACTAGAACTAAACACCCTCAGCATCCTCCCAATAATCATTAAATCTCACCACCCACGCGCAACTGAAGCCACAACTAAATACTTCCTAATCCAAGCCACAGCCGCAACCATAATCCTACTAGCAAGCATCCTAAATGCATGACAAACCGGACAATGATCCATCTCACATACAACGCCGACCGCGACACTACTAACCACAACAGCAATCATGCTAAAACTAGGAATCACACCAATACACCTTTGATACCCACAAGTACTACAAGGGAC…
	C_sp_LSUHC12879_Sabel_Cave_Mon_State ATAAACCCACTAATCTGATCCATGTTTGTAACAAGCCTCGCTATCAGCACCATTATCACCATATCTAGCAACCATTGGTTGCTAGCCTGACTGGGACTAGAACTAAACACCCTTAGCATCCTCCCAATAATCATTAAATCTCACCACCCACGCGCAACTGAAGCCACAACTAAATACTTCCTAATCCAAGCCACAGCCGCAACCATAATCCTACTAGCAAGCATCCTAAATGCATGACAAACCGGACAATGATCCATCTCACATACAACGCCGACCGCGACACTACTAACCACAACAGCAATCATGCTAAAACTAGGAATCACACCAATACACCTTTGATACCCACAAGTACTACAAGGGAC…
	C_sp_LSUHC12884_Sabel_Cave_Mon_State ??????????????????????????????????????????????????????????????????????????????????????????????????????????????????????????????????????????????????????????????????????????????????????????????????????????????????????????????????????????????????????????????????????????????????????????????????????????????????????????????????????????????????????????????????????????…
	C_sp_LSUHC12876_Sabel_Cave_Mon_State ATAAACCCACTAATCTGATCCATGTTTGTAACAAGCCTCGCTATCAGCACCATTATCACCATATCTAGCAACCATTGGTTGCTAGCCTGACTGGGACTAGAACTAAACACCCTCAGCATCCTCCCAATAATCATTAAATCTCACCACCCACGCGCAACTGAAGCCACAACTAAATACTTCCTAATCCAAGCCACAGCCGCAACCATAATCCTACTAGCAAGCATCCTAAATGCATGACAAACCGGACAATGATCCATCTCACATACAACGCCGACCGCGACACTACTAACCACAACAGCAATCATGCTAAAACTAGGAATCACACCAATACACCTTTGATACCCACAAGTACTACAAGGGAC…
	C_sp_LSUHC12880_Sabel_Cave_Mon_State ATAAACCCACTAATCTGATCCATGTTTGTAACAAGCCTCGCTATCAGCACCATTATCACCATATCTAGCAACCATTGGTTGCTAGCCTGACTGGGACTAGAACTAAACACCCTCAGCATCCTCCCAATAATCATTAAATCTCACCACCCACGCGCAACTGAAGCCACAACTAAATACTTCCTAATCCAAGCCACAGCCGCAACCATAATCCTACTAGCAAGCATCCTAAATGCATGACAAACCGGACAATGATCCATCTCACATACAACGCCGACCGCGACACTACTAACCACAACAGCAATCATGCTAAAACTAGGAATCACACCAATACACCTTTGATACCCACAAGTACTACAAGGGAC…
	C_sp_LSUHC12877_Sabel_Cave_Mon_State ATAAACCCACTAATCTGATCCATGTTTGTAACAAGCCTCGCTATCAGCACCATTATCACCATATCTAGCAACCATTGGTTGCTAGCCTGACTGGGACTAGAACTAAACACCCTCAGCATCCTCCCAATAATCATTAAATCTCACCACCCACGCGCAACTGAAGCCACAACTAAATACTTCCTAATCCAAGCCACAGCCGCAACCATAATCCTACTAGCAAGCATCCTAAATGCATGACAAACCGGACAATGATCCATCTCACATACAACGCCGACCGCGACACTACTAACCACAACAGCAATCATGCTAAAACTAGGAATCACACCAATACACCTTTGATACCCACAAGTACTACAAGGGAC…
	C_sp_LSUHC12883_Sabel_Cave_Mon_State ATAAACCCACTAATCTGATCCATGTTTGTAACAAGCCTCGCTATCAGCACCATTATCACCATATCTAGCAACCATTGGTTGCTAGCCTGACTGGGACTAGAACTAAACACCCTCAGCATCCTCCCAATAATCATTAAATCTCACCACCCACGCGCAACTGAAGCCACAACTAAATACTTCCTAATCCAAGCCACAGCCGCAACCATAATCCTACTAGCAAGCATCCTAAATGCATGACAAACCGGACAATGATCCATCTCACATACAACGCCGACCGCGACACTACTAACCACAACAGCAATCATGCTAAAACTAGGAATCACACCAATACACCTTTGATACCCACAAGTACTACAAGGGAC…
	C_sp_LSUHC12890_Sabel_Cave_Mon_State ??????????????????????????????????????????????????????????????????????????????????????????????????????????????????????TCCTCCCAATAATCATTAAATCTCACCACCCACGCGCAACTGAAGCCACAACTAAATACTTCCTAATCCAAGCCACAGCCGCAACCATAATCCTACTAGCAAGCATCCTAAAAGCATGACAAACCGGACAATGATCCATCTCACATACAACGCCGACCGCGACACTACTAACCACAACAGCAATCATGCTAAAACTAGGAATCACACCAATACACCTTTGATACCCACAAGTACTACAAGGGAC…
	C_sp_LSUHC12881_Sabel_Cave_Mon_State ATAAACCCACTAATCTGATCCATGTTTGTAACAAGCCTCGCTATCAGCACCATTATCACCATATCTAGCAACCATTGGTTGCTAGCCTGACTGGGACTAGAACTAAACACCCTCAGCATCCTCCCAATAATCATTAAATCTCACCACCCACGTGCAACTGAAGCCACAACTAAATACTTCCTAATCCAAGCCACAGCCGCAACCATAATCCTACTAGCAAGCATCCTAAATGCATGACAAACCGGACAATGATCCATCTCACATACAACGCCGACCGCGACACTACTAACCACAACAGCAATCATGCTAAAACTAGGAATCACACCAATACACCTTTGATACCCACAAGTACTACAAGGGAC…
	C_sp_LSUHC12886_Sabel_Cave_Mon_State ATAAACCCACTAATCTGATCCATGTTTGTAACAAGCCTCGCTATCAGCACCATTATCACCATATCTAGCAACCATTGGTTGCTAGCCTGACTGGGACTAGAACTAAACACCCTCAGCATCCTCCCAATAATCATTAAATCTCACCACCCACGCGCAACTGAAGCCACAACTAAATACTTCCTAATCCAAGCCACAGCCGCAACCATAATCCTACTAGCAAGCATCCTAAATGCATGACAAACCGGACAATGATCCATCTCACATACAACACCGACCGCGACACTACTAACCACAACAGCAATCATGCTAAAACTAGGGATCACACCAATACACCTTTGATACCCACAAGTACTACAAGGGAC…
	C_sp_LSUHC12888_Sabel_Cave_Mon_State ATAAACCCACTAATCTGATCCATGTTTGTAACAAGCCTCGCTATCAGCACCATTATCACCATATCTAGCAACCATTGGTTGCTAGCCTGACTGGGACTAGAACTAAACACCCTCAGCATCCTCCCAATAATCATTAAATCTCACCACCCACGCGCAACTGAAGCCACAACTAAATACTTCCTAATCCAAGCCACAGCCGCAACCATAATCCTACTAGCAAGCATCCTAAATGCATGACAAACCGGACAATGATCCATCTCACATACAACGCCGACCGCGACACTACTAACCACAACAGCAATCATGCTAAAACTAGGAATCACACCAATACACCTTTGATACCCACAAGTACTACAAGGGAC…
	C_sp_LSUHC12882_Sabel_Cave_Mon_State ATAAACCCACTAATCTGATCCATGTTTGTAACAAGCCTCGCTATCAGCACCATTATCACCATATCTAGCAACCATTGGTTGCTAGCCTGACTGGGACTAGAACTAAACACCCTCAGCATCCTCCCAATAATCATTAAATCTCACCACCCACGCGCAACTGAAGCCACAACTAAATACTTCCTAATCCAAGCCACAGCCGCAACCATAATCCTACTAGCAAGCATCCTAAATGCATGACAAACCGGACAATGATCCATCTCACATACAACGCCGACCGCGACACTACTAACCACAACAGCAATCATGCTAAAACTAGGAATCACACCAATACACCTTTGATACCCACAAGTACTACAAGGGAC…
	C_sp_LSUHC12889_Sabel_Cave_Mon_State ATAAACCCACTAATCTGATCCATGTTTGTAACAAGCCTCGCTATCAGCACCATTATCACCATATCTAGCAACCATTGGTTGCTAGCCTGACTGGGACTAGAACTAAACACCCTCAGCATCCTCCCAATAATCATTAAATCTCACCACCCACGCGCAACTGAAGCCACAACTAAATACTTCCTAATCCAAGCCACAGCCGCAACCATAATCCTACTAGCAAGCATCCTAAATGCATGACAAACCGGACAATGATCCATCTCACATACAACGCCGACCGCGACACTACTAACCACAACAGCAATCATGCTAAAACTAGGAATCACACCAATACACCTTTGATACCCACAAGTACTACAAGGGAC…
	C_sp_LSUHC12887_Sabel_Cave_Mon_State ?????????????????????????????????????????TATCAGCACCATTATCACCATATCTAGCAACCATTGGTTGCTAGCCTGACTGGGACTAGAACTAAACACCCTCAGCATCCTCCCAATAATCATTAAATCTCACCACCCACGCGCAACTGAAGCCACAACTAAATACTTCCTAATCCAAGCCACAGCCGCAACCATAATCCTACTAGCAAGCATCCTAAATGCATGACAAACCGGACAATGATCCATCTCACATACAACGCCGACCGCGACACTACTAACCACAACAGCAATCATGCTAAAACTAGGAATCACACCAATACACCTTTGATACCCACAAGTACTACAAGGGAC…
	C_bintangtinggi_LSUHC_8862_Bukit_Larut_WM ATAAACCCAGCAATCTGATCAACATTAGTCCTTAGCCTTACAACCAGCACCGCCATCACAATATCCAGCAACCACTGACTGCTGGCCTGATTAGGACTAGAATTAAACACCCTCAGCATCCTACCAATCATTATAAAATCACACCACCCACGAGCAACAGAAGCAACAACAAAATACTTCATAATCCAAGCCACAGCAGCAACAATAATCCTAATAGCCAGCATCATAACTGCATGACAGACAGGACAATGATCAATCCCCCACACCACCCCAACAACAACACTACTCACCACAACAGCAATCATACTAAAACTAGGAGTGGCCCCACTACATCTCTGATATCCGCAGGTCCTACAG…
	C_pulchellus_LSUHC_10022_Pulau_Pinang_Terjun_titi ATAAACCCAGCAATTTGATCAACATTAATCCTCGGCCTCACAACCAGTACCATCATCACAATATCCAGCAATCACTGATTGCTAGCCTGACTAGGGTTAGAATTAAACACCCTTAGCATCTTGCCAATTATTATAAAATCACACCACCCACGGGCAACGGAAGCAACAACAAAATACTTCATAATCCAGGCCACAGCAGCAACAATGATCCTAATGGCTAGCACTATAACTGCATGACAGACAGGACAATGATCAATCCCCCACACCACCCCAACAACAACACTACTCACCACAACAGCAATCATACTAAAACTAGGAGTTGCCCCACTACACCTCTGATACCCACAGG…
	HQ401210_C_novaeguineae_Cyno_1 ATAAACCCACTAATCTGATCAACACTTATCATAACCCTAACAACCAGCACCATCATCACAATATCTAGCAACCACTGATTACTAGCCTGACTAGGACTTGAACTAAACACCCTCAGCATCCTCCCAATCATCATAAAATCCCACCACCCCCGCGCAACAGAAGCAACAACAAAATACTTCTTAATACAAGCCACAGCCGCTACCATAATTCTCCTAGCCAGCATCATAAATGCATGACAAACAGGACAGTGGGCCATCCAACACACAACACCAACAACAACCCTACTAGTCACAATGGCAATCATACTAAAACTGGGACTGGCCCCAACCCACCTCTGATATCCACAGGTGCTACAAGGAGTGACAAT…
	JX041343_C_novaeguineae_FK11689 ATAAACCCACTAATCTGATCAACACTTATCATAACCCTAACAACCAGCACCATCATCACAATATCTAGCAACCACTGATTACTAGCCTGACTAGGACTTGAACTAAACACCCTCAGCATCCTCCCAATCATCATAAAATCCCACCACCCCCGCGCAACAGAAGCAACAACAAAATACTTCTTAATACAAGCCACAGCCGCTACCATAATTCTCCTAGCCAGCATCATAAATGCATGACAAACAGGACAGTGGGCCATCCAACACACAACACCAACAACAACCCTACTAGTCACAATGGCAATCATACTAAAACTGGGACTGGCCCCAACCCACCTCTGATATCCACAGGTGCTACAAGGAGTGACAA…
	JQ820304_C_novaeguineae_SAMA_R66153 ATAAACCCCCTAATCTGATCAACACTAATTATAAGCCTCGCAACCAGCACCATTATCACAATAGCTAGCAACCACTGATTGCTAGCCTGACTGGGACTTGAACTAAACACCCTAAGCATCCTACCAATCATCATGAAATCTCACCACCCACGTGCAACAGAGGCAACAACAAAATACTTCTTAATTCAAGCCACAGCCGCAACCATAATTCTCCTAGCCAGCATCATAAACGCATGACAAACGGGACAATGATCCATCCAACACACAACACCAATAATAACCCTACTAATTACAACAGCAATCATATTAAAACTAGGGCTAGCCCCAACTCACCTTTGATACCCACAAGTACTACAGGGAGTA…
	JX440562_C_tigroides ?????????CTAATCTGACTCACATTAATAACAAGCCTTGTAGCCAGCACAATTATCACCATATCCAGCAGCCATTGATTACTGGCCTGGCTCGGCCTCGAACTTAACACCCTAAGCGTACTCCCAATAATCATAAAACCCCACCACCCACGTGCAGCCGAAGCGACAACAAAGTACTTCCTAGTCCAAGCCACAGCCGCAACTATAATCCTACTAGCCAGCATCACAAATGCATGACAAACAGGACAATGATCCATCTCACACATAGCACCAACACCAACACTCCTCACCACAACAGCAGTTATACTAAAACTAGGCAGTGCTCCAATACACCTCTGATACCCGCAAGTACTACAAGGAGTAACAATGAACACCGCA…
	C_sp7_LSUHC12896_Apache_Cement_Mandalay_State ATAAACCCGCTAATCTGATTTATGCTCATCACAAGCCTTACAACTAGCACCATTATCACAATAACCAGCAACCACTGACTCCTAGCCTGACTAGGACTAGAACTAAACACCCTCAGCATCCTACCAATAATTATGAAACCACACCACCCCCGAGCTGCAGAAGCAACAACAAAATACTTCCTAATCCAAGCCATAGCCGCAACAATAATTCTACTGGCAAGCATCACAAACGCATGGCAAACCGGCCAATGAACCATCTCCCACACCTCACCAACAGCCACCCTCCTCGTCACTACCGCAATTATACTAAAACTAGGCATCGCCCCAGTACATCTTTGATATCCCCAGGTACT…
	C_sp7_LSUHC12899_Apache_Cement_Mandalay_State ATAAACCCGCTAATCTGATTTATGCTCATCACAAGCCTTACAACTAGCACCATTATCACAATAACCAGCAACCACTGACTCCTAGCCTGACTAGGACTAGAACTAAACACCCTCAGCATCCTACCAATAATTATGAAACCACACCACCCCCGAGCTGCAGAAGCAACAACAAAATACTTCCTAATCCAAGCCATAGCCGCAACAATAATTCTACTGGCAAGCATCACAAACGCATGGCAAACCGGCCAATGAACCATCTCCCACACCTCACCAACAGCCACCCTCCTCGTCACTACCGCAATTATACTAAAACTAGGCATCGCCCCAGTACATCTTTGATATCCCCAGGTACT…
	C_sp7_LSUHC12897_Apache_Cement_Mandalay_State ATAAACCCGCTAATCTGATTTATGCTCATCACAAGCCTTACAACTAGCACCATTATCACAATAACTAGCAACCACTGACTCCTAGCCTGACTAGGACTAGAACTAAACACCCTCAGCATCCTACCAATAATTATGAAACCACACCACCCCCGAGCTGCAGAAGCAACAACAAAATACTTCCTAATCCAAGCCATAGCCGCAACAATAATTCTACTGGCAAGCATCACAAACGCATGGCAAACCGGCCAATGAACCATCTCCCACACCTCACCAACAGCCACCCTCCTCGTCACTACCGCAATTATACTAAAACTAGGCATCGCCCCAGTACATCTTTGATATCCCCAGGTACT…
	C_sp7_LSUHC12936_Apache_Cement_Mandalay_State ?????????????????????????????????????????????????????????????????????????????????????????????????????????????CCCTCAGCATCCTACCAATAATTATGAAACCACACCACCCCCGAGCTGCAGAAGCAACAACAAAATACTTCCTAATCCAAGCCATAGCCGCAACAATAATTCTACTGGCAAGCATCACAAACGCATGGCAAACCGGCCAATGAACCATCTCCCACACCTCACCAACAGCCACCCTCCTCGTCACTACCGCAATTATACTAAAACTAGGCATCGCCCCAGTACATCTTTGATATCCCCAGGTACT…
	C_sp7_LSUHC12898_Apache_Cement_Mandalay_State ????????????????GATTTATGCTCATCACAAGCCTTACAACTAGCACCATTATCACAATAACCAGCAACCACTGACTCCTAGCCTGAMTAGGAMTAGAACTAAACACCCTCAGCATCCTGCCAATAATTATGAAACCACACCACCCCCGAGCTGCAGAAGCAACAACAAAATACTTCCTAATCCAAGCCATAGCCGCAACAATAATTCTACTGGCAAGCATCACAAACGCATGGCAAACCGGCCAATGAACCATCTCCCACACCTCACCAACAGCCACCCTCCTCGTCACTACCGCAATTATACTAAAACTAGGCATCGCCCCAGTACATCTTTGATATCCCCGGGTACT…
	C_sp7_LSUHC12935_Apache_Cement_Mandalay_State ???????????????????????????????????????????????????????????????????????????????????????????????????????TAAACACCCTCAGCATCCTACCAATAATTATGAAACCACACCACCCCCGAGCTGCAGAAGCAACAACAAAATACTTCCTAATCCAAGCCATAGCCGCAACAATAATTCTACTGGCAAGCATCACAAACGCATGGCAAACCGGCCAATGAACCATCTCCCACACCTCACCAACAGCCACCCTCCTCGTCACTACCGCAATTATACTAAAACTAGGCATCGCCCCAGTACATCTTTGATATCCCCAGGTACT…
	C_sp7_LSUHC12938_Apache_Cement_Mandalay_State ATAAACCCGCTAATCTGATTTATGCTCATCACAAGCCTTACAACTAGCACCATTATCACAATAACCAGCAACCACTGACTCCTAGCCTGACTAGGACTAGAACTAAACACCCTCAGCATCCTACCAATAATTATGAAACCACACCACCCCCGAGCTGCAGAAGCAACAACAAAATACTTCCTAATCCAAGCCATAGCCGCAACAATAATTCTACTGGCAAGCATCACAAACGCATGGCAAACCGGCCAATGAACCATCTCCCACACCTCACCAACAGCCACCCTCCTCGTCACTACCGCAATTATACTAAAACTAGGCATCGCCCCAGTACATCTTTGATATCCCCAGGTACT…
	C_sp7_LSUHC12937_Apache_Cement_Mandalay_State ATAAACCCGCTAATCTGATTTATGCTCATCACAAGCCTTACAACTAGCACCATTATCACAATAACCAGCAACCACTGACTCCTAGCCTGACTAGGACTAGAACTAAACACCCTCAGCATCCTACCAATAATTATGAAACCACACCACCCCCGAGCTGCAGAAGCAACAACAAAATACTTCCTAATCCAAGCCATAGCCGCAACAATAATTCTACTGGCAAGCATCACAAACGCATGGCAAACCGGCCAATGAACCATCTCCCACACCTCACCAACAGCCACCCTCCTCGTCACTACCGCAATTATACTAAAACTAGGCATCGCCCCAGTACATCTTTGATATCCCCAGGTACT…
	C_sp8_LSUHC12970_Linn_Way_Village_Yae_Htuck_Cave_Shan_State ???????????????????????????????????????????????????????????????????????????????????????????????????????????????????????????????????????????????????????????????????????????????????????????????????????????????????????????????????????????????????????????????????????????????????????????????????????????????????????????????TCGCCCCACTACATCTTTGA…
	C_sp8_LSUHC12971_Linn_Way_Village_Yae_Htuck_Cave_Shan_State ?????????????????????????????????????????????????????????????????????????????????????????????????????????????????????????????????????TGAAACCACACCATCCTCGAGCTACAGAAGCAACAACAAAATACTTCCTCATCCAAGCCACAGCCGCAACAATAATTCTGCTAGCTAGCATCACAAACGCATGACAGACCGGCCAATGAACCATCTCCCACACCTCACCAACAACCACCCTCCTCACCACTGCCGCAATCATACTAAAACTAGGCATCGCCCCACTACATCTTTGA…
	C_sp8_LSUHC12983_Linn_Way_deppresion_Yum_Twing_Gyi_Cave_Shan_State ?????????????????????????????????????????????????????????????????????????????????????????????????????????????????????????????????????????????????????????????????????????????????????????????????????????????????????????????????????????????????????????????CCATCTCCCACACCTCACCAACAACCACCCTCCTCACCACTGCCGCAATCATACTAAAACTAGGCATCGCCCCACTACA…
	C_sp8_LSUHC12985_Linn_Way_deppresion_Yum_Twing_Gyi_Cave_Shan_State ??????????????????????????????????????????????????????????????????????????????????????????????????AGAACTAAACACCCTCAGCATCCTACCAATAATTATGAAACCACACCATCCTCGAGCTACAGAAGCAACAACAAAATACTTCCTCATCCAAGCCACAGCCGCAACAATAATTCTGCTAGCTAGCATCACAAAAGCATGACAGACCGGCCAATGAACCATCTCCCACACCTCACCAACAACCACCCTCCTCACCACTGCCGCAATCATACTAAAACTAGGCATCGCCCCACTACA…
	C_sp8_LSUHC12986_Linn_Way_deppresion_Yum_Twing_Gyi_Cave_Shan_State ?????????????????????????????????????????????????????????????????????????????????????????????????????????????????????????????????????????????????????????????????????????????????????????????????????????????????????????????????????????????????????????????CCATCTCCCACACCTCACCAACAACCACCCTCCTCACCACTGCCGCAATCATACTAAAACTAGGCATCGCCCCACTACA…
	C_sp8_LSUHC12972_Linn_Way_Village_Yae_Htuck_Cave_Shan_State ?????????????????????????????????????????????????????????????????????????????????????????????????????????????????????????????????????????????????????????????????????????????????????????????????????????????????????????????????????????????????????????????CCATCTCCCACACCTCACCAACAACCACCCTCCTCACCACTGCCGCAATCATACTAAAACTAGGCATCGCCCCACTACATCTTTGA…
	C_sp8_LSUHC12973_Linn_Way_Village_Yae_Htuck_Cave_Shan_State ?????????????????????????????????????????????????????????????????????????????????????????????????????????????????????????????????????????????????????????????????????????????????????????????????????????????????????????????????????????????????????????TGAACCATCTCCCACACCTCACCAACAACCACCCTCCTCACCACTGCCGCAATCATACTAAAACTAGGCATCGCCCCACTACATCTTTGA…
	C_sp8_LSUHC12980_Linn_Way_deppresion_Lay_Htuck_Cave_Shan_State ???????????????????????????????????????????????????????????????????????????????????????????????????????????????????????????????????????????????????????????????????????????????????????????????????????????????????????????????????????????????????GGCCAATGAACCATCTCCCACACCTCACCAACAACCACCCTCCTCACCACTGCCGCAATCATACTAAAACTAGGCATCGCCCCACTACATCTT…
	C_sp8_LSUHC12981_Linn_Way_deppresion_Lay_Htuck_Cave_Shan_State ?????????????????????????????????????????????????????????????????????????????????????????????????????????????????????????????????????????????????????????????????????????????????????????????????????????????????????????????????????????????????????????????CCATCTCCCACACCTCACCAACAACCACCCTCCTCACCACTGCCGCAATCATACTAAAACTAGGCATCGCCCCACTACATCTT…
	C_sp8_LSUHC12982_Linn_Way_deppresion_Lay_Htuck_Cave_Shan_State ??????????????????????????????????????????????????????????????????????????????????????????????????????????????????????????????????????????????????????????????????????????????????????????????????????????????????????????????????????????????????????????????????TCCCACACCTCACCAACAACCACCCTCCTCACCACTGCCGCAATCATACTAAAACTAGGCATCGCCCCACTACATCTT…
	C_sp8_LSUHC12984_Linn_Way_deppresion_Yum_Twing_Gyi_Cave_Shan_State ??????????????????????????????????????????????????????????????????????????????????????????????????????????????????????????????????????????????????????????????????????????????????????????????????????????????????????????????????????????????????????????????????????????????CCAACAACCACCCTCCTCACCACTGCCGCAATCATACTAAAACTAGGCATCGCCCCACTACA…
	C_cf_linnwayensis_LSUHC13711_Ywangan ??????????TAATCTGATCTATATTCGTCACAAGCCTTACAACTAGCACCATTATCACAATAACCAGCAACCACTGACTACTAGCCTGACTAGGACTAGAACTAAACACCCTTAGCATCCTACCAATAATTATGAAACCACACCATCCCCGAGCTGCAGAGGCAACAACAAAATACTTCCTCATCCAGGCCACAGCCGCAACAATAATTCTGCTAGCAAGCATCACAAACGCATGACAGACCGGCCAATGAACCATCTCCCACACCTCACCAACAACCACCCTCCTTACCACTGCCGCAATTATACTAAAACTAGGCATCGCCCCACTACATCTTTGATACCCCCAAGTGCTACAAGGAGT…
	C_cf_linnwayensis_LSUHC13758_Ywangan ????ACCCACTAATCTGATCTATATTCGTCACAAGCCTTACAACTAGCACCATTATCACAATAACCAGCAACCACTGACTACTAGCCTGACAAGGACTAGAACTAAACACCCTTAGCATCCTACCAATAATTATGAAACCACACCATCCCCGAGCTGCAGAGGCAACAACAAAATACTTCCTCATCCAGGCCACAGCCGCAACAATAATTCTGCTAGCAAGCATCACAAACGCATGACAAACCGGCCAATGAACCATCTCCCACACCTCACCAACAACCACCCTCCTTACCACTGCCGCAATTATACTAAAACTAGGCATCGCCCCACTACATCTTTGATACCCCCAAGTGCTACAAGGAGT…
	C_cf_linnwayensis_LSUHC13712_Ywangan ????ACCCACTAATCTGATCTATATTCGTCACAAGCCTTACAACTAGCACCATTATCACAATAACCAGCAACCACTGACTACTAGCCTGACAAGGACTAGAACTAAACACCCTTAGCATCCTACCAATAATTATGAAACCACACCATCCCCGAGCTGCAGAGGCAACAACAAAATACTTCCTCATCCAGGCCACAGCCGCAACAATAATTCTGCTAGCAAGCATCACAAACGCATGACAGACCGGCCAATGAACCATCTCCCACACCTCACCAACAACCACCCTCCTTACCACTGCCGCAATTATACTAAAACTAGGCATCGCCCCACTACATCTTTGATACCCCCAAGTGCTACAAGGAGT…
	C_cf_linnwayensis_LSUHC13757_Ywangan ????????????????GATCTATATTCGTCACAAGCCTTACAACTAGCACCATTATCACAATAACCAGCAACCACTGACTACTAGCCTGACAAGGACTAGAACTAAACACCCTTAGCATCCTACCAATAATTATGAAACCACACCATCCCCGAGCTGCAAAGGCAACAACAAAATACTTCCTCATCCAGGCCACAGCCGCAACAATAATTCTGCTAGCAAGCATCACAAACGCATGACAAACCGGCCAATGAACCATCTCCCACACCTCACCAACAACCACCCTCCTTACCACTGCCGCAATTATACTAAAACTAGGCATCGCCCCACTACATCTTTGATACCCCCAAGTGCTACAAGGAGT…
	C_hontreensis_LLG8583 ATAAACCCAATAATCTGATCCACACTTATAATAAGCCTAGTAATCAGCACCACTATTACACTCACAAGCAACCACTGGTTGCTTGCCTGAATCGGCCTTGAACTAAACACCTTAAGCATTTTACCAGCAATCATAAAATCTCAACACCCCCGCGCAGCCGAAGCCACCATAAAATACTTCCTAATTCAAGCCACCGCCGCAACCATAATCCTACTAGCAAGCATCACACAGGCATGACAAACAGGTCAGTGATATATCTCTAACACTACAGCAACCACAGCACTACTAACCACAATGGCAATTATACTAAAACTAGGCATCGCCCCAGCCCACCTATGATACCCACAGGTACTACAGGGAGTAACAATAAACACGGC…
	C_intermedius_LSUHC9513 ATAAACCCCATAATTTGAGCCATATTAATAACAAGCCTGATAATCAGCACCCTCATCACAATAATAAGCAACCACTGACTACTTGCCTGAATTGGCCTAGAAATGAACACCCTAAGCATCCTACCAGCGATCATAAAATCCCACCACCCACGGGCAGCGGAGGCCACCATTAAGTACTTCCTAATCCAAGCAACCGCCGCAACTATAATCCTACTAGCTAGCATTATTACTGCCTGACAAACCGGCCAATGATACATCTCCAACACTACTCCAACCACAACACTTTTAACCACAATAGCTATTATATTAAAACTGGGCATCGCCCCGGGCCACCTATGATACCCCCAAGTACTACAAGGGGTAACAATAAACACC…
	HQ401209_C_loriae_Cylr_1 ATAAACCCACTAATCTGATTCACACTAATTATAAGCCTACTAACCAGCACCATTATCACAATATCTAGCAACCATTGATTGCTGGCCTGAATGGGACTAGAACTAAACACCCTCAGCGTCCTACCAGTCATCATAAAGTCACATCACCCCCGCGCAACAGAAGCAACAACAAAGTACTTCCTAGTCCAAGCCACAGCCGCAACCATAATCCTACTAGCCAGCATCACAAATGCGTGACAAACAGGACAATGATCAACCCAACACACTTCTCCCACAACCACCCTCATCATTACAACAGCAATCATACTTAAACTTGGAATGGCCCCAGTACACCTCTGATACCCACAAGTACTACAAGGCATAACAATAAACGC…
	HQ401211_C_sermowaiensis_Cyse_1 ATAAGTCCACTAATCTGACTAACATTAATCACAAGCCTTACAGCCAGCACAGTAATCACGATATCTAGCAGCCACTGACTCCTAGCCTGACTAGGACTAGAATTAAACACCCTCAGCATCCTACCCATTATCATAAAATCTCACCACCCACGAGCAACAGAGGCAGCAACAAAATACTTCCTAGTCCAGGCAACAGCAGCAACCATAATCCTATTGGCCAGCATCATAAATGCATGACACACAGGACAATGATCGACTCAACACAACTCACCAACAACTACGCTGCTCACCACAATAGCAATCATACTAAAACTGGGCATTGCTCCAGTACACCTATGATACCCACAAGTACTACAAGGAGTTACAA…
	JQ820293_C_philippinicus_ABTC76315 ?????????CAGGTCTCCTCTCTGTTGATCTTTAGCCTACCAGCCA??ACAGACATCATCAAATCAAGCAACCACTGATTATTGGGTTGATTTGGAGAAAAACTAAACACATTGAGCATCCTGCCAATAATCATAAAATCCCACCATCCTCGCGCAACCGAAGCCGCAACAAAATACTTTCTAATTCAGGTCACCGCTGCCACCATAATTCTTTTGGCAAGCATCACAAACGCATGACAGACAGGACAGTGGACGATCACACACACCACCCCAACCGCCACATTCCTGACCACAGTGGCAATTATACTAAAATTAGGCACCGCCCCAATATACATGTGATACCCCCACGTGTTATTGGGGGCCA…
	JX041344_C_philippinicus_FMHHERP236073 ATAAACCCCATTATTTGATCACTATTAATAGC-AGTCTCCTGACCAGCACAGTCATCACAATGTCTAGTAACCACTGACTTTTAGCCTGATTTGGA-TAGAATTAAACACACTAAGCATCATGCCAATAATTATAAAATCTCATCACCCACGTGCGACAGAGGGGGCAACAAAATATTTT-TAATTCAGGTC-CTGCTGCCACCATAATTCTCTTAGCAAGCATCACAAACGCATGACAAACCGGACAGTGAACAATCACGCACACTACTCCACTCACCACACTTCTAGCCACAATAGCAATTATACTCWAGCTAGGCACCGCCCCAATATACATATGATACCCCCACGTACTAYTAGGA…
	JQ820309_C_sadleiri_SAMA_R34810 ?????CCCACTAATCTGATCAACACTAATCACAAGCCTCATAACCAGCACGATCATCACAATGTCCAGCAACCACTGACTACTGGCCTGATTCGGACTAGAACTAAACACACTAAGCATCCTACCAGCAATCATAAAATCACATCACCCCCGAGCAACTGAGGCCGCAACAAAATATTTCCTAATCCAGACCACAGCGGCAACCATACTACTACTAGCAAGCATCACAAACGCATGGCAAACCGGACAATGATCAATCATACACACCACACCCGCCACAACCATCCTCACTACAATAGCAATTATATTAAAACTGGGCATCGCACCAATATACATATGATACCCCCACGTACTACAGGGGGTATCAA…
	KM255203_C_rubidus_CES13_1445 ATAAACCCGCTCATCTGATTTACACTAGTCACAAGCCTACTAACCAGCACCATCATCACAATGTCTAGCAACCACTGACTGCTTGCCTGATTCGGACTAGAATTAAATACACTAAGCATCCTACCAATAATCATAAAATCACACCACCCCCGAGCAACAGAAGCCGCAACAAAATACTTCCTAATCCAGGTCACAGCAGCTACCATAATCCTACTAGCAAGCACCATAAATGCATGGCAAACTGGACAATGAACAATCACACACACAACACCAATAGCAACAATGCTGACCACAATAGCAATCATACTAAAACTAGGCACCGCACCAATATACATATGATACCCACACGTGCTTCAAGGGGTCACAATA…
	JQ889177_C_semenanjungensis_LSUHC8900 ????????????????????????????????????????????????????????????????????????CATTGGTTGCTAGCCTGATTCGGGCTAGAACTCAACACACTGAGCATTCTACCAGCAATAATAAAATCACACCACCCCCGCGCAACCGAGGCCGCAACCAAGTACTTCCTAATCCAAGTCACAGCCGCCACTATAATCCTACTAGCAAGCATCATAAATGCATGACAAACCGGCCAGTGATCAATCACACACACCGCTCCAACCACAACCCTACTAATCACAATAGCAATCATAATAAAACTTGGAGCCGCTCCAACATACATATGATACCCCAACGTACTACAAGGCG…
	JX440549_C_paradoxus ATAAACCCACTTATTTGAGCCCTACTACTAACAAGCCTACTAACAAGCACACTCATTACAATGTCCAGTAACCACTGATTGCTCGCCTGACTAGGACTGGAACTAAATACCCTCAGTATTCTACCAATAATCATAAAATCCCATCACCCTCGAGCAACAGAAGCAGCAACAAAATACTTCTTAATCCAAGTCACAGCTGCCACCATAATTCTGCTAGCCAGCACACTAAACTCATGACAAACTGGTCACTGATCGATCTCACACACCACACCAACCCCCACACTCCTTATCACTCTAGCAATCATACTAAAATTGGGCACCGCCCCTATATACATATGGTACCCACACGTACTGCAAGGGGCTACAATAAACACAGCA…
	KM878612_Geckoella_cf_collegalensis_CES09_1381 ATAAACCCACTGATCTGACTCACACTAATAACCAGCCTCATAGCAAGCACCATCATCACAATATCAAGCAACCACTGACTACTAGCCTGACTCGGACTAGAACTAAACACCCTAAGCATTCTCCCCATTATCATAAAACCACACCACCCCCGAGCAACAGAAGCTGCAACAAAATACTTCCTTGTCCAAGCCGCCGCAGCAACCACAATCCTCCTAGCAAGCACCACAACCGCATGACAAACCGGGGGCTGATCAATCACCCACTCCAGCCCAACTGCCACACTACTAATTACTGTAGCAATCATATTAAAACTAGGAGCAGCCCCAACACACCTCTGATACCCACAAGTAC…
	HQ401213_C_jarujini_Cyja_1 ??????????????????????????????????????????????GCACAATCCTCACAATAGCCAGCAACCACTGACTGCTAGCCTGACTAGGCCTAGAAATAAACACCATTAGTATCCTCCCAATCATCATAAAATCCCATCACCCCCGTGCAACAGAGGCCACAACAAAATACTTCTTAATTCAGGCCACAGCAGCCACCATAATCCTATTGGCCTGTATTATAAACTCCTGACAAACGGGGCAATGAACAATCACACACACCACAGAAACCACTACGCTGCTTACCACAATAGCCATTATATTAAAACTGGGTATCGCCCCCACACACCTATGATACCCGCAAGTGCTACAAGGCACAACCATATAT…
	JX041342_C_jarujini_FMHHERP255472 ??????????????????????????????????????????????GCACAATCCTCACAATAGCCAGCAACCACTGACTGCTAGCCTGACTAGGCCTAGAAATAAACACCATTAGTATCCTCCCAATCATCATAAAATCCCATCACCCCCGTGCAACAGAGGCCACAACAAAATACTTCTTAATTCAGGCCACAGCAGCCACCATAATCCTATTGGCCTGTATTATAAACTCCTGACAAACGGGGCAATGAACAATCACACACACCACAGAAACCACTACGCTGCTTACCACAATAGCCATTATATTAAAACTGGGTATCGCCCCCACACACCTATGATACCCGCAAGTGCTACAAGGCACAAC…
	JX041340_C_angularis_FMHHERP265815 ATAAACCCGCTAATTTGATTCACCCTAATCACAAGCCTATTAATAAGCACCATTATCACAATATCCAGCAACCACTGACTGCTTGCCTGACTGGGACTAKAACTAAATACCCTAAGCATCCTCCCGATCATTATAAAGTCCCGCCACCCCCGCTCAGCTGAGGCAACAACAAAGTACTTCCTAATTCAAGCCACAGCCGCCACTATGATTTTACTCGGCTGCATCACAAACGCATGACAAACAGGCCATTGAAATATCACACATGCCTCCACAACAGCCACACTACTCACCACCATCGCCATTATATTAAAACTTGGCATTGCCCCCGTACACCTATGATACCCGCAAGTATTACAGGGCACCA…
	JX440529_C_chanhomeae ATAAATCCACTAATTTGACTGACCCTGATCACAAGCCTATTAATAGGCACCATTATCACAATATCAAGTAATCACTGACTACTAGCCTGAGTGGGCCTAGAACTGAGCACCCTTAGCATCCTACCAATTATTATAAAGTCTCACCACCCACGCGCAACAGAAGCAGCAACAAAATACTTCCTAATTCAAGCCACAGCAGCCACCATAATCCTGTTGGGCTGCATCACAAACGCATGACACTCCGGCCAATGATCAATCACACACACTACAACAACTACCACACTACTAACCACAATAGCCATCATATTAAAACTTGGTATTGCCCCCACACACCTATGATACCCACAAGTACTGCAAGGCACAACCACATACACAGC…
	JX440521_Geckoella_deccanensis ATAAACCCCCTTACCTGACTGACACTAACAACAAGCCTAATGGCCAGCACCGTTATCACAATATCTAGCAACCACTGACTGCTTGCCTGACTAGGACTAGAACTTAATACACTCAGTATCCTACCAATCATCATACTAAACCACCACCCCCGAGCAACAGAAGCAGCAACAAAGTATTTCTTAGTCCAAGCTACAGCCGCCACCATAATCATACTGGCCAGCACAATAAACGCCTGACAAACAGGACAATGATCACTAACCCACCTGACCACACTAACAACACTACTCTTCACTACAGCACTCATATTAAAACTCGGGGCAGCACCAATACACCTATGATACCCGCAAGTCCTACAAGGAGTAACCAT…
	KM878613_Geckoella_deccanensis_CES09_1380 ATAAACCCGCTAATCTGACTAACACTCACAACAAGCCTAGCAGCCAGCACCATTATTACAATGTCCAGCAACCACTGACTACTTGCCTGACTAGGACTAGAACTCAACACACTTAGCATCCTGCCCCTCATAGCACTAAACCACCACCCCCGGGCAACAGAAGCAGCAACAAAATACTTCTTAGTTCAAGCAACAGCCGCCACTATAATCATATTAGCCAGCACAATAAATGCCTGACAAACAGGACACTGGTCACTAAACCACTTAACCACACTTACAACACTACTCATTACCACAGCAATCATATTAAAATTAGGAGCAGCCCCAATACACCTGTGATACCCACAAGTCCTACAA…
	JX041352_Geckoella_triedrus_35A ????ACCCACTAATTTGATCAACATTAATAACAAGCCTACTAATAAGCACCATCATTACAATATCTAGCAACCACTGACTACTTGCCTGACTTGGATTAGAACTAAACACCCTAAGCATCCTACCAGCCATAATAAAATCACACCACCCACGGGCCACAGAAGCCACAACAAAATACTTCCTGATCCAAACCACGGCAGCCACCATAATCCTACTAGCAAGCACCATAAACGCATGACAAACCGGACATTGAACAATCACGAACACTTCACCAACAA-AACATTAATTATTACCACAGCAATCATATTAAAATTAGGCATCGCCCCAATACACCTATGATACCCCCAAGTATTACAAGGAACAACAA…
	JX440522_Geckoella_triedrus ATAAACCCACTAATTTGATCAACATTAATAACAAGCCTACTAATAAGCACCATCATTACAATATCTAGCAACCACTGACTACTTGCCTGACTTGGATTAGAACTAAACACCCTAAGCATCCTACCAGCCATAATAAAATCACACCACCCACGGGCCACAGAAGCCACAACAAAATACTTCCTGATCCAAACCACGGCAGCCACCATAATCCTACTAGCAAGCACCATAAACGCATGACAAACCGGACATTGAACAATCACGAACACTTCACCAACAA-AACATTAATTATTACCACAGCAATCATATTAAAATTAGGCATCGCCCCAATACACCTATGATACCCCCAAGTATTACAAGGAACAACAATAAA…
	JX041341_C_irregularis_FMHHERP258697 CTAAACTCCCTAATTTGATCGACACTACTAACAAGCCTAGTAACAAGCACAATCATCACTATATCCAGCAACCATTGACTCCTGGCCTGGTTCGGATTAGAACTTAACACACTCTGCATACTACCAGCGATAATAAAATCTCACCACCCACGCGCAACTGAAGCAACCACAAAATACTTCTTAGTACAAGTCACAGCAGCCACCATGATCCTGCTAGCAGGCATCACAAATGCCTGACAGACAGGACACTGAACAATCACACACGCCACGCCAACCACCACAATACTAACCACACTAGCAATCATGCTAAAACTAGGGGCTGCCCCAACATACATATGATACCCCCCGGTCCTACAAGGGAT…
	C_elok_LLG6471 ??????????????????????????????????????????ACCAGCACCATCATTACCATGTCCAGCAACCACTGACTGCTAGCATGACTCGGACTAGAGCTAAACACCCTCAGCATTCTACCCATTATCATGGGCCGSCACCACCCCCGGGCAACAKAGGCAACMACAAAATACTTTCTCATTCAAGCCACAGCAGCAACCATAATCCTACTCGCCAGTACAATCAACTCCTGACAAACAGGACAATGATCAATCTATTGCTCAACACCAACCACCACCCTCATTACCACAACCGCACTAATACTAAAACTCGGCATTGCCCCCCTTCACCTATGATACCCGCAAGTGCTCCAGGGCACACCAATAAGCACCGCACTAGCT…
	C_interdigitalis_FMH255454 ATAAACCCCGTAAT-TGGTCAACATTCACAATAAGCGTAGCAATCGCCACTGTCATCACCATGTCTAGCAATCACTGACTGCTGGCCTGACTAGGACTAGAGTTAAATACCCTTAGCGTACTCCCTATTATCATACACCGCCACCACCC-CGCGCATCAGAAGCAAC-ACAAAATACTTC-TAATCCAGGCCACAGCCGCAACAATRATCCTGSTAGMCAGCATCATCAGCACCTGACAGACAGGCCRGTGATCAATCCCCCACACCACCCCAA-AGCCACACTGTTCACCACAACAGTGATTATACTAAAACTGTGGATCGCCCCACTCCACCTATGATACCCACAGGTGCTACAGGGCGCAACAATAAAC…
	C_sp_MS584 ???????????????????????????????????????????????????????????????????????????????????????????????????????????????????????????????????????????????????????????????????????????????????????????????????????????????????????????????????????????????????????????????????????????????????????????????????????????????????????????????????????????ACATATGATACCCACACGTACTACAAGGGACCACCATGAACACCGCACTAKTAATTT…
	JQ889241_C_quadrivirgatus_LSUHC8859 ???????????????????????????????????????????????????????????????????????????TGACTGTTGGCATGATTCGGACTAGAACTAAACACACTCAGTATCCTACCAGTCATCATAAAATCCCACCACCCTCGTGCGACAGAGGCCACAACAAAGTACTTCCTCATCCAAGCAGCAGCATACACCATAATTCTACTAGCGGGCACTATAAATGCATGACTGACAGGACAATGATCGATCACCCACACTGCCCCAACCACTACCCTGCTCACCACCCTAGCGATCAAACTAAAACTGGGCATCGCCCCAATATACATATGATACCCACACGTCCTGCAAGGAACC…
	C_chrysopylos_LSUHC13126 ???????????????????????ACTAATCGCGGGCCTTGCCACTAGCACGATCATCACAATGGCTAGCCACCACTGATTACTCGCCTGATTAGGCCTAGAGCTCAACACCCTAAGTATTATACCCATTATTATAAAGACACAACACCCTCGTGCAACCGAGGCAACAACAAAATACTTCATCATCCAAGCCACTGCCGCTACAATAATTCTCTTTGCAAGTACCCTAAACACATGACAAACCGGCCAATGATCAATCGCCAACTCCTCTCCCACCACGACACTACTCACAACTACAGCAATTATACTAAAACTAGGCCTAGCCCCAGTACACATCTGATACCCACAGGTCCTGCAAGGCACTACCATGTACAC…
	C_chrysopylos_LSUHC13127 ??AAACCCACTAATTCGATCAATACTAATCGCGGGCCTTGCCACTAGCACGATCATCACAATGGCTAGCCACCACTGATTACTCGCCTGATTAGGCCTAGAGCTCAACACCCTAAGTATTATACCCATTATTATAAAGACACAACACCCTCGTGCAACCGAGGCAACAACAAAATACTTCATCATCCAAGCCACTGCCGCTACAATAATTCTCTTTGCAAGTACCCTAAACACATGACAAACCGGCCAATGATCAATCGCCAACTCCTCTCCCACCACGACACTACTCACAACTACAGCAATTATACTAAAACTAGGCCTAGCCCCAGTACACATCTGATACCCACAGGTCCTGCAAGGCACTACCATGTACAC…
	JX440530_C_chrysopylos ATAAACCCACTAATCTGATCAATACTAATCGCGGGCCTTGCCACTAGCACGATCATCACAATGGCTAGCCACCACTGATTACTCGCCTGATTAGGCCTAGAGCTCAACACCCTAAGTATTATACCCATTATTATAAAGACACAACACCCTCGTGCAACCGAGGCAACAACAAAATACTTCATCATCCAAGCCACTGCCGCTACAATAATTCTCTTTGCAAGTACCCTAAACACATGACAAACCGGCCAATGATCAATCGCCAACTCCTCTCCCACCACGACACTACTCACAACTACAGCAATTATACTAAAACTAGGCCTAGCCCCAGTACACATCTGATACCCACAGGTCCTGCAAGGCACTACCATGTACACTG…
	JX440537_C_gansi ATAAACCCACTAATCTGATCAATACTAATCACAGGCCTCGCCACCAGCACAGTTATCACGATAGCTAGTCACCACTGACTACTAGCCTGATTAGGCCTAGAACTAAACACCCTGAGTATACTTCCCATTATCATAAAACCACTACACCCACGTGCAGCTRAGGCCACAACAAAATATTTCCTCATCCAAACCACCGCCGCCACAATAATCCTGTTTGCAAGCACCATAAACGCGTGACAAACAGGACAATGATCCATCTCAAACTCCTCTGCTACCACAACCCTACTCACAACCACCGCAATCCTGTTAAAACTGGGCCTGGCTCCAGTTCATATCTGGTACCCACAGGTCTTGCAGGGAACCACCATATACACCGCACTGA…
	C_peguensis_CAS221143_Rakhine_state ??????CCACTAATCTGATCATTATTAATTACAGGCCTTACCACTAGCACAATTATCACTATAACAAGCCACCACTGACTGCTAGCCTGACTAGGCCTAGAACTTAACACCCTCAGCATCCTGCCAATCATCATAAAACCACAACACCCACGCGCAACAAAAGCCACAACAAAATATTTCCTTATCCAAGCCACCGCCGCTACCATAATCCTTTACGCAAGCACAGTAAATGCATGACAAACAGGACAATGATCAATCCCAAACTCCTCATACACCACAACACTACTTACAACTATCGCAATTATATTAAAACTAGGCCTCGCCCCAGTACATATTTGATACCCACAAGTTCTACAAGGAACC…
	JX440526_C_ayeyarwadyensis ATAAACCCACTAATCTGATCATTATTAATTACAGGCCTTACCACTAGTACAATCATCACTATGACAAGCCACCACTGAATATTAGCCTGACTAGGCCTAGAACTTAACACCCTCAGCATCCTGCCCATCATCATAAAACCACAACACCCCCGCGCAACCGAAGCCACAACAAAATACTTCCTTATTCAAGCTACAGCCGCTACCATAATCCTTTACGCAAGCACAGTAAACGCATGACAAACAGGACAATGAGCAATCCCAAACTCCTCATACACCACAACATTACTTACAACTACCGCAATTATATTAAAACTAGGCCTCGCCCCAGTACATATTTGATACCCACAAGTTCTACAAGGAGCCACCATATAC…
	KM255182_C_sp_12_IA_2014_CES10_1218 ATAAACCCACTAATCTGATCACTATTAATTACAGGCCTAACCACTAGTACAATCATCACTATAACAAGCCACCACTGACTGCTAGCCTGATTAGGCCTAGAACTTAACACCCTAAGCATCCTACCCATCATCATAAAACCACAACACCCACGCGCAACTGAAGCCACAACAAAATATTTCCTTATTCAAGCCACCGCCGCTACCATAATCCTTTACGCAAGCACAGTAAACGCATGACAAACAGGACATTGATCAATCCCAAACTCCTCATACACCACAACATTACTTACAACTATCGCAATCATACTAAAACTAGGCCTCGCCCCAGTACATATTTGATACCCACAGGTTCTACAAGGAACC…
	KM255183_C_sp_12_IA_2014_CES10_1216 ATAAACCCACTAATCTGATCACTATTAATTACAGGCCTAACCACTAGTACAATCATCACTATAACAAGCCACCACTGACTGCTAGCCTGATTAGGCCTAGAACTTAACACCCTAAGCATCCTACCCATCATCATAAAACCACAACACCCACGCGCAACTGAAGCCACAACAAAATATTTCCTTATTCAAGCCACCGCCGCTACCATAATCCTTTACGCAAGCACAGTAAACGCATGACAAACAGGACATTGATCAATCCCAAACTCCTCATACACCACAACATTACTTACAACTATCGCAATCATACTAAAACTAGGCCTCGCCCCAGTACATATTTGATACCCACAGGTTCTACAAGGAACC…
	KM255202_C_sp_12_IA_2014_CES10_1225 ATAAACCCACTAATCTGATCACTATTAATTACAGGCCTAACCACTAGTACGATCATCACTATAACAAGCCACCACTGACTGCTAGCCTGATTAGGCCTAGAACTTAACACCCTAAGCATCCTACCCATCATCATAAAACCACAACACCCACGCGCAACTGAAGCCACAACAAAATATTTCCTTATTCAAGCCACCGCCGCTACCATAATCCTTTACGCAAGCACAGTAAACGCATGACAAACAGGACATTGATCAATCCCAAACTCCTCATACACCACAACATTACTTACAACTATCGCAATCATACTAAAACTAGGCCTCGCCCCAGTACATATTTGATACCCACAGGTTCTACAAGGAACC…
	KM255201_C_sp_12_IA_2014_CES10_1210 ATAAACCCGCTAATCTGATCACTATTAATTACAGGCCTAACCACTAGTACAATCATCACTATAACAAGCCACCATTGACTGCTAGCCTGACTGGGCTTAGAACTTAACACCCTAAGCATCCTACCCATCATCATAAAACCACAACACCCTCGCGCAACCGAGGCCACAACAAAATACTTCCTTATTCAAGCCACCGCCGCTACTATAATCCTTTACGCAAGCACAGTAAACGCATGACAAACAGGACAATGATCAATCCCAAACTCCTCATACACCACAACATTACTTACAACTATCGCAATTATACTAAAACTAGGCCTTGCCCCAGTACATATTTGATACCCACAAGTTCTACAAGGAACC…
	KM255188_C_khasiensis_CES10_1229 ATAAACCCGCTAATCTGATCAACATTAATTACAGGCCTCACCACCAGTACAATCATCACCATAACAAGCCACCATTGACTGCTAGCCTGACTAAGCCTAGAACTAAACACCCTCAGTATACTCCCAATTATTATAAAACCACAACACCCACGTGCAACCGAGGCTACAACAAAATACTTCCTAATCCAGGCCACCGCTGCCACCATAATCTTATACGCCAGCACAGTAAACGCATGACAAACAGGACAATGATCAATCCCAAACTCCTCATACACCACAACTCTGCTTACAACCACCGCAATTATACTAAAACTAGGCCTTGCCCCAGTACATATTTGATACCCACAAATTCTACAAAGCACCACC…
	KM255194_C_sp_4_IA_2014_CES09_1127 ATAAACCCACTAATCTGATCAACATTAATTACCGGCCTCACCACTAGTACAATCATCACCATAACAAGCCACCACTGACTGCTAGCCTGACTGAGCCTAGAACTCAACACCCTTAGCATCCTGCCCATCATCATGAAACCCCGGCACCCACGAGCAGCTGAGGCTGCAACAAAATACTTCCTTATTCAAGCGGCCGCCGCCACCATAATCCTATACGCAAGCACAGTAAACGCATGACAAACAGGACATTGATCCATTCCAAACTCCTCCTATACCACAACAATTCTTACTACCACAGCAATCATGCTAAAACTCGGCCTGGCCCCAGTACACATTTGATACCCACAAGTCATACAGGGCACCG…
	KM255179_C_sp_2_IA_2014_CES11_1349 ATAAACCCACTAATTTGATCAATCCTAATTACAGGCCTTGCCACCAGCACAATTATCACAATAGCCAGCCACCACTGACTACTAGCCTGACTCGGCCTAGAACTAAACACCCTAAGCATTCTACCCATTATCATAAAACCACACCACCCACGCGCAACCGAGGCCACAACAAAATACTTCCTTATCCAAACCACAGCTGCCTCCATAATTCTATTTGCAAGCACCATAAACGCATGACAGACAGGACAGTGATCCATCACTAACTCCTCCCCCACCACCACCATACTCACAACCATTGCAATTATACTAAAATTAGGCCTGGCCCCAATACACATTTGATATCCACAAGTCCTGCAAGGAACCC…
	KM255192_C_sp_2_IA_2014_CES10_1459 ATAAACCCACTAATTTGATCAATCCTAATTACAGGCCTTGCCACCAGCACAATTATTACAATAGCCAGCCACCACTGACTACTAGCCTGACTCGGCCTAGAACTAAACACCCTAAGCATTCTACCCATTATCATAAAACCACACCACCCACGCGCAACCGAGGCCACAACAAAATACTTCCTCATCCAAACCACAGCTGCCACCATGATCCTATTTGCAAGCACCATAAACGCATGACAGACAGGACAGTGATCCATCACTAACTCCTCCCCCACCATCACCATACTCACAACCATTGCAATTATACTAAAATTAGGCCTGGCCCCAGTACACATTTGATATCCACAAGTCCTACAAGGAACCC…
	KM255180_C_sp_10_IA_2014_CES10_1214 ATTAACCCACTAATTTGATCGCTGTTTGTCACAGGCCTCGCCACTAGCACAATCATCACCATATCCAGCCACCACTGACTACTAGCCTGACTGGGCCTAGAACTTAATACACTAAGCATCCTGCCTATCATCATAAAACCACAACACCCGCGTGCAACAGAGGCCACAACAAAGTATTTCCTTATCCAAACCACAGCCGCTACAATAATCCTGTTTGCAGGCACCATAAACACATTGCAAACAGGCCAATGGTCGATCACAGAAGCCTCTGCTACCACAACACTGCTAACAACTGTCGCAATCATGCTAAAACTAGGCCTGGCCCCAGTACATGCCTGATACCCACAAGTCTTACAAGGAACC…
	KM255200_C_sp_10_IA_2014_CES10_1211 ATTAACCCACTAATTTGATCGCTGTTTGTCACAGGCCTCGCCACTAGCACAATCATCACCATATCCAGCCACCACTGACTACTAGCCTGACTGGGCCTAGAACTTAATACACTAAGCATCCTGCCTATCATCATAAAACCACAACACCCGCGTGCAACAGAGGCCACAACAAAGTATTTCCTTATCCAAACCACAGCCGCTACAATAATCCTGTTTGCAGGCACCATAAACACATTGCAAACAGGCCAATGGTCGATCACAGAAGCCTCTGCTACCACAACACTGCTAACAACTGTCGCAATCATGCTAAAACTAGGCCTGGCCCCAGTACATGCCTGATACCCACAAGTCTTACAAGGAACC…
	KM255197_C_sp_8_IA_2014_CES13_1455 ATTAACCCGCTAATCTGATCACTACTTATCACAGGCCTCGCCACTAGCACGATCATCACAATATCCAGCCACCATTGGTTACTGGCCTGATTAGGCCTAGAACTTAATACCCTCAGCGTCCTGCCAATTATCATAAAACCACAGCACCCGCGTGCAACAGAGGCCACAACAAAATATTTCCTCATCCAGACCGCCGCCGCCACAATAATCCTGTTTGCAGGCACCATAAACACACTACAAACAGGCCAATGATCGATCACAGAGGCCTCTGCGACCACAACACTACTAACAACTATCGCAATCATGCTAAAACTAGGCCTGGCCCCAGTACATGCCTGATACCCGCAAGTCTTACAAGGGACCA…
	KM255198_C_sp_8_IA_2014_CES13_1456 ATTAACCCGCTAATCTGATCACTACTTATCACAGGCCTCGCCACTAGCACGATCATCACAATATCCAGCCACCATTGGTTACTGGCCTGATTAGGCCTAGAACTTAATACCCTCAGCGTCCTGCCAATTATCATAAAACCACAGCACCCGCGTGCAACAGAGGCCACAACAAAATATTTCCTCATCCAGACCGCCGCCGCCACAATAATCCTGTTTGCAGGCACCATAAACACACTACAAACAGGCCAATGATCGATCACAGAGGCCTCTGCGACCACAACACTACTAACAACTATCGCAATCATGCTAAAACTAGGCCTGGCCCCAGTACATGCCTGATACCCGCAAGTCTTACAAGGGACCA…
	KM255195_C_sp_5_IA_2014_CES10_1228 ATAAACCCGCTCATCTGATCAACCCTAATCACAGGCCTCGCCACTAGCACAATCATCACAATAGCCAGCCACCATTGACTGCTGGCCTGACTGGGCCTAGAGCTAAACACCCTAAGCGTATTACCAATTATCATAAAACAACAACACCCGCGTGCAGTCGAAGCTACAACAAAATACTTCCTCATCCAAACCACCGCCGCCACAATAATCCTATTTGCAAGCACCACAAACGCATGACAGACAGGACAATGATCAGTCACGGACTCCTCTGCCACCACAACGGCACTTATCACCGCCGCAATCATACTAAAACTAGGTCTGGCCCCAGTACACATCTGATACCCACAGGTCCTACAAGGAACCA…
	KM255199_C_sp_9_IA_2014_CES10_1233 ATAAACCCACTAATCTGAGCGACACTAATCACAGGCCTCGCCACCAGCACGGTCATCACAATAGCCAGCCACCACTGACTACTAGCCTGACTAGGCCTAGAACTAAACACCTTAAGCATTCTACCCATCATCATAAAACCTCAACACCCGCGTGCAACCGAGGCCACAACTAAATACTTTCTTATCCAAACTACCGCCGCCACAATAATCCTATTTGCAGGCGCCCTAAATGCATGACAAACAGGCCACTGATCCATCCAGGACCCCTCTGCCACCACAACACTGCTCACCACCACCGCAATTATACTAAAACTAGGCCTGGCCCCAGTACACATCTGATATCCGCAGGTACTGCAAGGAGCCA…
	KM255170_C_sp_7_IA_2014 ????????????????????????CTAATCACAAGCCTAGCCACAAGTTCAATCATCACAATAACCAGCCACCACTGACTACTAGCCTGACTCGGCCTGGAACTAAACACCCTCAGCATCCTGCCCATCATTATAAAACCCCAACACCCACGCGCAGCCGAAGCTACAACAAAATACTTCCTCATTCAAGCCACCGCCGCCACCATAATCCTATACGCAAGTACAGTGAGCGCATGACAGACAGGACAATGATCTATCCCAAACTCCTCATACACCACAACACTACTTATAACTACAGCAGTCATACTAAAACTTGGCTTAGCCCCCGTACACATTTGATACCCACAAGTACTTCAAGGAACCACCATGTACACA…
	JX440527_C_brevidactylus ATAAGCCCACTAATCTGATCGATTTTCATTACCAGCCTCGCCACCAGCACAGTCATTACAATGGCTAGCCACCACTGACTATTAGCCTGGCTTGGCCTAGAACTCAACACCCTTAGCATACTACCAATTATTATAAAAGCGCAACACCCACGTGCTACCGAGGCTGCAACAAAATACTTCTTAATCCAAACCACCGCTGCTACACTAATTTTATTTGCAAGCACCACAAACGCATGACAAACCGGCCAATGATCCATCACAAACCCCTCTGCCACCACAACACTACTTGTAACTACCGCAATTATACTAAAACTAGGCGTGGGCCCAGTACACATCTGATACCCCCAGGTCTTACAGGGGACCACCATATACAT…
	KM255193_C_sp_3_IA_2014_CES10_1465 ATTAACCCACTAATCTGATCCACGCTTATTACAGGCTTAGCCACCAGCACCATCCTGACAATAGCCAGCCACCACTGACTGCTAGCCTGACTGGGCCTAGAACTAAACACCTTAAGCATCCTACCAATCATCATGAAGCCAATACACCCACGCGCAACAGAGGCCACAACAAAGTACTTTCTGATTCAAGCCACAGCCGCCACCATAATCCTCTTTGCAAGCACCACTAACGCATGACAGACCGGACAGTGGTCCATCACCAGCACCACCACTACAACAGCACTGCTCGTCACTACAGCAATCATATTAAAACTTGGCCTAGCCCCAGTACACATCTGATACCCTCAAGTCCTACAGAGCTCCA…
	KM255181_C_sp_11_IA_2014_CES09_1197 ATAAGCCCACTAGTCTGATCACTCTTAATCACAAGCCTAGCCACAAGCACAATCATCACAATATCCAGCCACCACTGACTGCTCGCCTGATTAGGCCTGGAACTCAACACTCTTAGCATCATTCCTATCCTCATAAAATCACAACATCCACGTGCAACAGAAGCTACAACAAAATACTTTCTCATCCAGGCCACTGCTGCCACCATACTCCTATTCGCAGGAACCCTAAACGCATGACACACCGGCCAATGAGCTCTAACCAATACCTCCTCCACCACCACCCTACTTACAACTATAGCAATTATACTAAAAATAGGCCTTGCCCCAGTACACATATGATATCCACAAATCATACAAAGTATC…
	KM255204_C_gubernatoris_CES10_1235 ATAAGCCCACTAGTCTGATCACTCTTAATTACAAGTCTTGCCACAAGCACAGTCATTACCATGTCCAGCCACCACTGGCTGCTAGCCTGGCTGGGCCTAGAGCTCAATACCCTCAGCATCATCCCCATTATTATGGCCCCACATCACCCACGTGCAGCAGAAGCCACAACAAAATACTTTCTCATCCAGGCCACAGCCGCCACCATAATCCTGTTCGCAGGCACTTTAACCGCATGACACACAGGCCAATGGTCCCTAGCCAACACAACCACCACCGCCACCCTACTCACAACCATAGCAATTATACTAAAAATAGGCCTAACCCCAGTACACATATGATACCCACAAGTCCTACAAAGCGTCA…
	KM255196_C_sp_6_IA_2014_CES10_1464 ATAAGCCCACTAATCTGATCCCTCCTTATCACAAGCCTTGCCACAAGCACAGTCATTACACTATCCAGCCACCACTGGCTACTCGCCTGACTAGGCCTAGAACTAAACACCCTTAGCATCCTTCCTATTATCATAAAATCTCAACACCCCCGAGCAACAGAAGCCACAACAAAATACTTCCTCATCCAAGCCGCCGCTGCCACCATAATCCTATTTGCTGGCACTCTAAACGCATGACAAACCGGCCAATGGGCCATAACCACCGCCTCCCCAACTACCACACTACTCACAACTACAGCAATCATACTAAAAATAGGCCTGACCCCGGTCCACATATGGTACCCACAAGTCCTGCAAGGCGTCA…
	JX440555_C_russelli ??????????TAGTTTGATCATTACTTATCACCAGCCTGGCCAGCAGCACAATCATTACTATGTCCAGCAACCACTGACTAATCGCCTGACTGGGCCTAGAACTAAACACCCTCAGCATCCTCCCAATCATTATAAAATCAAAACACCCACGCGCAACAGAAGCCGCAACCAAATACTTCATCATTCAAGCCGCAGCAGCCACCCTCATCCTATTTGCAAGCACCACAAACGCATGACAAACCGGACAATGAACAATCACCAACACCACCTCCTACACCACACTACTCACCACAACCGCAATTATACTAAAAATAGGCCTGGCACCAGTGCACATCTGGTACCCACAGATCCTACAGGGCACCACAATATACACCGCAC…
	JX440559_C_slowinskii ATAAACCCACTAGTCTGATCATTACTTATCACCAGCCTGGCAAGCAGCACAATCATTACTATGTCCAGCAACCACTGACTAATTGCCTGAGTGGGCCTAGAACTAAACACCCTTAGCATCCTCCCTATCATTATAAAATCAAAACACCCACGCGCAACAGAAGCCGCAACCAAGTACTTCATCATTCAGGCCACAGCAGCCACCCTTATCCTATTTGCAAGCACCACAAGCGCATGACAGACTGGACAATGAACAATCACCAACACCACCTCCTACACCACACTACTCACCACAGCCGCAATCATACTAAAAATGGGCCTAGCACCAGTACACATCTGATACCCGCAAATCCTACAGGGCACCACAATATACACCGC…
	JX440561_Cyrtopodion_tibetanus ?????????????????????????????????????????CACAAGCACAATCATCACCATGTCCAGCAACCACTGACTATTAGCCTGACTCGGCCTAGAACTAAACACCCTAAGCATCCTACCCATTATCATAAAACCCCACCACCCACGTTCCACGGAGGCAACAACGAAATACTTCCTAATCCAAGCAATCGCCGCCACCSTTATCCTATTCGCAAGTACCACAAATGCATGACAAACAGGCCAGTGAACCATCACACACACCACACCGGCCGCAACAACCATCATTACCATCGCWATTATACT-ARACTAGGCCTTGCCCCAGCACACMTATGATACCTAAACGTCCTACAAAGCTCCACTAT…
	KM255169_C_cf_fasciolatum ???????????????????????????????????????????????????????????????????????????????????????????????????GAACTAAACACCCTAAGCATCCTTCCAATCATAATAAAATCCAACCACCCCCGTGCAACAGAGGCCACAACAAAATACTTCCTAATCCAGGCCACCGCGGCCACCATAATCCTGTTCGCAAGTACCACAAACGCATGACAAACAGGCCAATGATCAATCACCAGCACCTCCACAACCACAGCCCTACTCACCACAACCGCAATTATACTAAAACTAGGCCTAGCCCCCGCCCACATATGATATCCGCAAGTCCTACAGGGCACAACCATATACA…
	KM255171_C_fasciolatum ???????????????????????????????????????????????????????????????????????????????????????????????????GAACTAAACACCCTAAGCATCCTACCAATCATAATAAAATCTAACCACCCCCGTGCAACAGAAGCCACAACAAAATACTTCCTAATCCAAGCCACCGCCGCTACCATAATCTTATTCGCAAGCACAATAAATGCATGACAAACAGGACTATGATCAATTACCGGCACCTCTACAACTACAGCACTACTCACTACAGCCGCAATTATACTAAAACTAGGCCTTGCCCCCGCACACATATGGTTCCCACAAGTCCTACAAGGCACAACCATATACAACG…
	KM255184_C_fasciolatum_CES11_1337 ATAAACCCACTAATCTGAGCCACACTAATTACCAGCCTCGCAACCAGCACCATTATCACAATATCCAGCAACCACTGACTATTGGCCTGACTTGGACTAGAACTAAACACCCTAAGCATCCTACCAATCATAATAAAATCTAACCACCCCCGTGCAACAGAGGCCACAACAAAATACTTCCTAATCCAAGCCACCGCCGCTACCATAATCTTATTCGCAAGCACAATAAATGCATGACAAACAGGACTATGATCAATTACCGGCACCTCTACAACTACAACACTACTCACTACAGCCGCAATTATAATAAAACTAGGCCTTGCCCCCGCCCACATATGGTTCCCACAAGTCCTACAAGGCACAAC…
	KM255172_C_cf_fasciolatum_CES09_1196 ATAAACCCACTAATCTGAGCCACACTAATTACCAGCCTCGCAACCAGCACCATTATCACAATATCCAGCAACCACTGACTATTGGCCTGACTTGGACTAGAACTAAACACCCTAAGCATCCTACCAATCATAATAAAATCTAACCACCCCCGTGCAACAGAGGCCACAACAAAATACTTCCTAATCCAGGCCACCGCCGCCACCATAATCTTATTCGCAGGCACAACAAATGCATGACAAACAGGACTATGATCAATCACCAGCACCTCTGCAACTACAACACTACTAACCACAACCGCAATTATGCTAAAACTAGGCCTTGCCCCTGCCCACATATGATACCCACAAGTACTACAAGGCAC…
	KM255185_C_cf_fasciolatum_CES11_1257 ATAAACCCACTAATCTGAGCCACACTAATTACCAGCCTCGCAACCAGCACCATTATCACAATATCCAGCAACCACTGACTATTGGCCTGACTTGGACTAGAACTAAACACCTTGAGCATCCTACCAATCATGATAAAATCTAACCACCCCCGTGCAACAGAGGCCACAACAAAATACTTCCTAATCCAGGCCACCGCCGCCACCATAATCTTATTCGCAGGCACAACAAATGCATGACAAACAGGACTATGATCAATCACCAGCACCTCTGCAACTACAACACTACTAACCACAACCGCAATTATGCTAAAACTAGGCCTTGCCCCTGCCCACATATGATACCCACAAGTCCTACAAGGCAC…
	KM255191_C_sp_1_IA_2014_CES11_1291 ATAAACCCCATTATCTGAGCCACCCTAATTTCAAGCCTTGCCACCAGCACAATCATCACAATGACCAGCAACCACTGGCTACTGGCCTGACTTGGCCTGGAACTCAACACCCTCAGCATCTTACCCCTCATCATAAAACCCCACCACCCACGCGCAACAGAGGCCACTACCAAATACTTCCTAATCCAGGCCACAGCTGCCGCCATCATCCTATTTGCCACCACAACAAACGCATGACACACAGGCCAATGAACCATCACACACACCACCCCAACAGCCGCCACACTCATCACAATCGCAATCATACTAAAACTAGGCCTCGCCCCCACCCACCTCTGATACCCCGGAGTACTACAAGGCTCCA…
	C_peguensis_CAS226139_Magway_Division ATAAACCCCCTAATCCTATTAACCTTAACCACAAAGACATTGGCACCCACCATTATTACAATGTCCAGCCACAATTGACTAATAGCCTGACTAGGCCTTGAACTAAACACATTAAGCATTCTACCAATTATTATCAAACTTAAACACCCTCGTGCAACAAAGGCCACTACAAAATACTTTCTTCTTCAAGCCACAGCAGCCACTATAATCCTCTTCGCGGGTACAACAAACACCTGATTAACAGGACAATGAACCATCCACAGCTCCTCCACACTACCAACTCTACTAATAACTGCTGCAATTATACTCAAACTAGGCCTGGCCCCAGTACATGCCTGATACCCGCAGGTCCTACAAGGCC…
	C_peguensis_CAS226142_Shan_State ??????CCCCTAATTCTACTAACCTTGATCACAAGCCTAGTTACAAGCACCATTATTACAATATCCAGCCACCACTGACTAATAGCCTGACTAGGCCTTGAACTAAACACACTAAGCATCCTACCAATTATTATCAAACTCAAACACCCTCGTGCAACAGAAGCCACTACAAAATACTTCCTTCTTCAAGCCACAGCCGCCACTATGATCCTCTTCGCTGGTACAACAAACACATGATTAACAGGACAATGAAACATCCACAGCTCCTCCACACTATCCACCCTACTAATAACCACTGCAATTATACTCAAACTAGGCCTGGCCCCAGTACATGCCTGATACCCACAAGTCCTACAAGGCCTCACT…
	C_peguensis_CAS226143_Shan_State ?????CCCCCTAATTCTACTAACCTTGATCACAAGCCTAGTTACAAGCACCATTATTACAATATCCAGCCACAACTGACTAATAGCCTGACTAGGCCTTGAACTAAACACACTAAGCATCCTACCAATTATTATCAAACTCAAACACCCTCGTGCAACAGAAGCCACTACAAAATACTTCCTTCTTCAAGCCACAGCCGCCACTATGATCCTCTTCGCTGGTACAACAAACACATGATTAACAGGACAATGAAACATCCACAGCTCCTCCACACTATCCACCCTACTAATAACCACTGCAATTATACTCAAACTAGGCCTGGCCCCAGTACATGCCTGATACCCACAAGTCCTACAAGGCCTCACT…
	C_peguensis_LSUHC13455_Myin_Mo_Shwe_Taung_Pagoda ????GCCCCCTAATTCTACTAACCCTAATCACAGGCCTAGTCACAAGTACCATTATTACAATGTCCAGCCACAACTGACTAATGGCCTGACTAGGCCTTGAACTAAACACACTAAGCATTCTACCAATCATTATCAAACTCAAACACCCCCGTGCAACAGAAGCCACTACAAAATACTTTCTTCTCCAAGCCACTGCTGCCACCATAATTCTTTTCGCAGGTACAACAAACACATGATTAACAGGACAATGAACCATCCACAGCTCCTCCACACTACCAACCCTTCTAATAACCGTCGCAATCCTACTCAAACTGGGCCTGGCCCCAGTACATGCCTGATACCCACAGGT…
	C_peguensis_CAS245200_Bago_Division_Bago_Yoma ATAAACCCCCTAATTATACTAACCTTAATCACAAAGACATTGGCACCCTCCATTATTACAATGTCTAGCCACCACTGACTAATAGCCTGACTAGGCCTTGAACTAAACACACTTAGCATTCTACCAATTATTATTAAACTCAAACACCCTCGTGCAACAGAAGCCACTACAAAATACTTCCTTCTCCAGGCCATGGCCGCCACCATAATCCTCTTCGCAGGTACAACAAACACATGATTAACAGGACAATGAACCATCCACAGCTCTTCAACACTACCCACCATACTAATAACCATTGCAATTATACTCAAACTAGGCTTGGCCCCAGTACATGCTTGATACCCACAGGTCCT…
	C_peguensis_CAS245202_Bago_Division_Bago_Yoma ATAAACCCCCTAATTATACTAACCTTAACCACAAAGACATTGGCACCCTCCATTATTACAATGTCTAGCCACCACTGACTAATAGCCTGACTAGGCCTTGAACTAAACACACTTAGCATTCTACCAATTATTATTAAACTCAAACACCCTCGTGCAACAGAAGCCACTACAAAATACTTCCTTCTCCAGGCCATGGCCGCCACCATAATCCTCTTCGCAGGTACAACAAACACATGATTAACAGGACAATGAACCATCCACAGCTCTTCAACACTACCCACCATACTAATAACCATTGCAATTATACTCAAACTAGGCTTGGCCCCAGTACATGCTTGATACCCACAGGTCCT…
	C_sp_LSUHC13500_Mt_popa ???????????????????????????????????????????????????????????????????????????????????????????????????????????????????????????????????????????????????????????????????????????????????????????????????????????????????????????????????????????????????????????????????????????????????????????????????????????????????????????????????????????????????????????????????????????????????????…
	C_sp_LSUHC13502_Mt_popa ???????????????????????????????????????????????????????TTTACATGTCTAGCCCCAACTGACTAATAGCCTGACTAGGCCTTGAACTAAACACACTTAGCATTCTACCAATTATTATTAAACTCAAACACCCTCGTGCAACAAAAGCCACTACAAAATACTTCCTTCTCCAAGCCACGGCCGCCACTATAATCCTCTTCGCAGGGACAACAAACACATGATTAACAGGACAATGAACCATCCACAGCTCTTCAACACTACCCACCATACTAATAACCATTGGAATTATACTCAAACTAAGCTTGGCCCCAGTACATGCTTGATACCCACAGGTCCTGCAAGGGCTCACCATACACACA…
	C_sp_nov_LSUHC13809_Popa ATAAACCCCCTAATTATACTAACCTTAACCACAAACCATGTGCACCCACCGATTATTACAATGTCTAGCCACCACTGACTAATAGCCTGACTAGGCCTTGAACTAAACACACTTAGCATTCTACCAATTATTATTAAACTCAAACACCCTCGTGCAACAGAAGCCACTACAAAATACTTCCTTCTCCAAGCCACGGCCGCCACTATAATCCTCTTCGCAGGTACAACAAACACATGATTAACAGGACAATGAACCATCCACAGCTCTTCAACACTACCCACCATACTAATAACCATTGCAATTATACTCAAACTAGGCTTGGCCCCAGTACATGCTTGATACCCACAGGTCCTGCAAGGCCTCACCATACACAC…
	C_sp_nov_LSUHC13806_Popa ATAAACCCCCTAATTATACTAACCTTAATCACAAAGACATTGGCACCCACGATTATTACAATGTCTAGCCACAACTGACTAATAGCCTGACTAGGCCTCGAACTAAACACACTTAGCATTCTACCAATTATTATTAAACTCAAACACCCTCGTGCAACAGAAGCCACTACAAAATACTTCCTTCTCCAAGCCATGGCCGCCACTATAATCCTCTTCGCAGGTACAACAAACACATGATTAACAGGACAATGAACCATCCACAGCTCTTCAACACTACCCACCATACTAATAACCATTGCAATTATACTCAAACTAGGCTTGGCCCCAGTACATGCTTGATACCCACAGGTCCTGCAAGGCCTCACCATACACAC…
	C_sp_nov_LSUHC13808_Popa ??????CCCCTAATTATACTAACCTTAACCACAAACCATATGACACCCACGATTATTACAATGTCTAGCCACCACTGACTAATAGCCTGACTAGGCCTTGAACTAAACACACTTAGCATTCTACCAATTATTATTAAACTCAAACACCCTCGTGCAACAGAAGCCACTACAAAATACTTCCTTCTCCAAGCCATGGCCGCCACTATAATCCTCTTCGCAGGTACAACAAACACATGATTAACAGGACAATGAACCATCCACAGCTCTTCAACACTACCCACCATACTAATAACCATTGCAATTATGCTCAAACTAGGCTTGGCCCCAGTACATGCTTGATACCCACAGGTCCTGCAAGGCCTCACCATACACAC…
	C_sp_nov_LSUHC13807_Popa ATAAACCCCCTAATTATACTAACCTTAATCACAAAGACATTGGCACCCTCGATTATTACAATGTCTAGCCACCACTGACTAATAGCCTGACTAGGCCTTGAACTAAACACACTTAGCATTCTACCAATTATTATTAAACTCAAACACCCTCGTGCAACAGAAGCCACTACAAAATACTTCCTTCTCCAAGCCATGGCCGCCACTATAATCCTCTTCGCAGGTACAACAAACACATGATTAACAGGACAATGAACCATCCACAGCTCTTCAACACTACCCACCATACTAATAACCATTGCAATTATACTCAAACTAGGCTTGGCCCCAGTACATGCTTGATACCCACAGGTCCTGCAAGGCCTCACCATACACAC…
	C_sp_LSUHC13505_Mt_popa ????????????????????????????????????????????????????????TTACATGTCTAGCCCTAACTGACTAATAGCCTGACTAGGCCTTGAACTAAACACACTTAGCATTCTACCAATTATTATTAAACTCAAACACCCTCGTGCAACAGAAGCCACTACAAAATACTTCCTTCTCCAAGCCATGGCCGCCACTATAATCCTCTTCGCAGGGACAACAAACACATGATTAACAGGACAATGAACCATCCACAGCTCTTCAACACTACCCACCATACTAATAACCATTGGAATTATGCTCAAACTAAGCTTGGCCCCCGTACATGCTTGATACCCACAGGTCCTGCAAGGGCTCACCATACACACA…
	C_sp_LSUHC13501_Mt_popa ??AAACCCCCTAATTATACTAACCTTAACCACAAAGACATTGGCACACTCGATTATTACAATGTCTAGCCACAACTGACTAATAGCCTGACTAGGCCTTGAACTAAACACACTTAGCATTCTACCAATTATTATTAAACTCAAACACCCTCGTGCAACAGAAGCCACTACAAAATACTTCCTTCTCCAAGCCACGGCCGCCACTATAATCCTCTTCGCAGGTACAACAAACACATGATTAACAGGACAATGAACCATCCACAGCTCTTCAACACTACCCACCATACTAATAACCATTGCAATTATACTCAAACTAGGCTTGGCCCCAGTACATGCTTGATACCCACAGGTCCTGCAAGGCCTCACCATACACACA…
	JX440536_C_feae ATAAACCCCCTAATTATACTAACCTTAATCACAAGCCTAATTACAAGCACCATTATTACAATGTCTAGCCACCACTGACTAATAGCCTGACTAGGCCTTGAACTAAACACACTTAGCATTCTACCAATTATTATTAAACTCAAACACCCTCGTGCAACAGAAGCCACTACAAAATACTTCCTTCTCCAAGCCATGGCCGCCACTATAATCCTCTTCGCAGGTACAACAAACACATGATTAACAGGACAATGAACCATCCACAGCTCTTCAACACTACCCACCATAYTAATAACCATTGCAATTATACTCAAACTAGGCTTGGCCCCAGTACATGCTTGATACCCACAGGTCCTGCAAGGCCTCACCATACACACAGCACTAGC…
	C_peguensis_LSUHC13454_Myin_Mo_Shwe_Taung_Pagoda ATAAGCCCCCTAATTATACTAACCTTAATCACAAAGACATTGGCACCCTACATCATTACAATGTCCAGCCACCACTGACTAATAGCCTGACTAGGCCTTGAACTAAACACACTTAGCATTCTACCAATTATTATTAAACTCAAACACCCTCGTGCAACAGAAGCCACTACAAAATACTTCCTTCTCCAAGCCATGGCCGCCACCATAACCCTCTTCGCAGGTACAACAAACACATGATTAACAGGACAATGAACCATCCACAGCTCTTCAACACTACCCACCATACTAATAACCATCGCAATTATACTCAAACTAGGCTTGGCCCCAGTACATGCCTGATACCCACAGGT…
	C_pyinyaungensis_LSUHC12939_Apache_Cement_Mandalay_State ??????????????????????????????????????????????????????????????????????????????????????????????????????????????????????????????????????????????????????????????????????????????????????????????????????????????????????????????????????????????????????????????????????????????????????????????????????????????????????????????????????????????????????…
	C_pyinyaungensis_LSUHC13149_Apache_Mudstone_hills ?????????????????????????????????????????????????????????????????????????????????????????????????????????????????????????????????????????????????????????????????????????????????????????????????????????????????????????????????????????????????????????????????????????????????????????????????????????????????????????????????????????????????????????????…
	C_pyinyaungensis_LSUHC13148_Apache_Mudstone_hills ?????????????????????????????????????????????????????????????????????????????????????????????????????????????????????????????????????????????????????????????????????????????????????????????????????????????????????????????????????????????????????????????????????????????????????????????????????????????????????????????????????????????????????????????…
	C_peguensis_CAS245201_Bago_Division_Bago_Yoma ????????????????????????????????????????????????????????????????????????????????????????????????????????????????????????????????????????????????????????????????AAGCCACTACAAAATACTTCCTTCTCCAGGCCATGGACGCCACCATAATCCTCTTCGCAGGGACAACAAACACATGATTAACAGGACAATGAACCATCCACAGCTCTTCAACACTACCCACCATACTAATAACCATTGCAATTATACTCAAACTAGGCTTGGCCCCAGTACATGCTTGATACCCACAGGTCCT…
	JX440524_C_annandalei ATAAGCCCCCTAATCCTACTAACCTTAATCACAAGCCTAATTACAAGCACCATTATCACAATGTCCAGCCACCACTGACTAATAGCCTGATTGGGCCTCGAACTAAACACGCTAAGCATTCTACCAATTATTATTAAACTTAAACACCCCCGTGCAACAGAAGCCGCTACAAAATACTTTCTACTCCAGGCTACAGCTGCTACCATGATCCTCTTCGCCGGTACAACAAATACATGATTAACAGGACAATGGACCATCCACAGCTCCTCCACACTACCAACCCTATTAATAACTGTCGCAATTATACTCAAACTGGGCCTAGCCCCAGTACATGCCTGATACCCCCAAGTCCTACAAGGCCTCACTATATACACAGC…
;
END;
begin mrbayes;
	set autoclose=yes nowarn=yes;
[codon positions if you wish to use these]
	charset nonCoding = 1039- 1467 ;
	charset codonPos1 = 1 - 1036\3;
	charset codonPos2 = 2 - 1037\3;
	charset codonPos3 = 3 - 1038\3;
	partition currentPartition = 4: nonCoding, codonPos1, codonPos2, codonPos3;
	set partition = currentPartition;
	lset applyto=(1, 2, 3, 4);
	lset nst=6 rates=invgamma;
	unlink statefreq=(all) revmat=(all) shape=(all) pinvar=(all);
	prset applyto=(all) ratepr=variable;
	mcmcp ngen= 10000000 relburnin=yes burninfrac=0.25 printfreq=1000 samplefreq=1000 nchains=4 savebrlens=yes;
	mcmc;
	sumt;
end;
