# Supplementary material for: A phylogenetic taxonomy of the Cyrtodactylus peguensis group (Reptilia: Squamata: Gekkonidae) with descriptions of two new species from Myanmar
Source: PeerJ. 2018 Sep 19;6:e5575. doi: 10.7717/peerj.5575 (PMC6151117; doi:10.7717/peerj.5575)
Supplement: Supplemental Information 2 — Data file used for all statistical analyses in R. [file peerj-06-5575-s002.csv]

species	SL	IL	PV	LRT	VS	T4TL	PPS	BB
peguensis	7	7	32	17	37	19	3	5
peguensis	7	7	31	19	36	19	3	5
pagoda	7	8	32	13	32	17	2	5
pyinyaungensis	6	5	26	15	32	15	2	6
pyinyaungensis	6	5	25	16	36	15	2	6
pyinyaungensis	6	5	30	17	30	15	2	6
pyinyaungensis	6	5	30	18	30	15	2	6
pyinyaungensis	6	5	30	16	31	15	2	5
myintkyawthurai (MP)	6	6	33	21	34	18	2	6
myintkyawthurai (MP)	6	7	33	23	35	17	2	5
myintkyawthurai (MP)	7	7	31	21	32	17	2	4
myintkyawthurai (MP)	7	7	32	19	32	19	2	4
myintkyawthurai (MP)	7	7	33	18	35	18	2	6
myintkyawthurai (MP)	7	7	31	17	32	19	2	5
myintkyawthurai (MP)	7	7	30	18	33	18	2	4
myintkyawthurai (MP)	6	5	31	17	35	17	2	4
myintkyawthurai (BY)	7	6	28	17	36	17	2	5
myintkyawthurai (BY)	7	6	29	19	35	18	2	5
myintkyawthurai (BY)	7	6	32	17	35	17	2	5
myintkyawthurai (BY)	7	6	30	17	36	17	2	5
myintkyawthurai (BY)	7	6	32	18	34	17	2	5
myintkyawthurai (BY)	7	6	31	18	35	18	2	5
